# Supplementary material for: Artificial selection on storage protein 1 possibly contributes to increase of hatchability during silkworm domestication
Source: PLoS Genet. 2019 Jan 22;15(1):e1007616. doi: 10.1371/journal.pgen.1007616 (PMC6358105; doi:10.1371/journal.pgen.1007616)
Supplement: S1 Table — (XLSX) [file pgen.1007616.s007.xlsx]

## Sheet: Sheet1
Table S1. Summary of RNA-seq data.
Sample name	SampleID	Clean Data (Gb)	Total reads	Total mapped(%)
Dome(WT)	N1_H7K7MCCXY_L5	6.1	40655410	75
Dome(WT)	N2_H7K7MCCXY_L3	4.87	32453154	68.3
Dome(WT)	N3_H7K7MCCXY_L5	6.64	44269792	73.8
MU1	SP11_H2YL3CCXY_L4	5.51	36736126	73.4
MU1	SP12_H2YL3CCXY_L4	5.55	37032426	71.3
MU1	SP13_H7K7MCCXY_L5	6.46	43048766	77.5
Wild	W1_H3JCTDMXX_L1	8.88	59164608	58.9
Wild	W2_H3JKVDMXX_L1	9.15	61005150	58.6
Wild	W3_H3JKVDMXX_L1	8.08	53894880	57
Note: Dome (WT), wild type domestic silkworm strain Nistrari; MU1, loss-fo-function mutant of SP1 ; Wild, wild silkworm, lab-population initially collected from Zhejiang province.
