# Supplementary material for: Artificial selection on storage protein 1 possibly contributes to increase of hatchability during silkworm domestication
Source: PLoS Genet. 2019 Jan 22;15(1):e1007616. doi: 10.1371/journal.pgen.1007616 (PMC6358105; doi:10.1371/journal.pgen.1007616)
Supplement: S2 Table — (XLSX) [file pgen.1007616.s008.xlsx]

## Sheet: Sheet1
S2 Table. Information of the differentially expressed genes between SP1 mutant (MU1) and the wild type (WT) domestic silkworm.
	Gene ID	Average FPKM_WT	Average FPKM_MU1	Log2FoldChange	Corrected p-value
Down regulated in MU1
	BGIBMGA000028	15.5668	5.26463	-1.56406	0.0119606
	BGIBMGA000070	51.2242	5.62102	-3.18792	0.00175307
	BGIBMGA000106	70.6275	0	-	0.00175307
	BGIBMGA000158	33.0192	13.7323	-1.26573	0.00770794
	BGIBMGA000206	18.8832	5.19728	-1.86128	0.00175307
	BGIBMGA000207	15.4504	3.77411	-2.03344	0.00175307
	BGIBMGA000209	29.2589	8.46433	-1.78941	0.00175307
	BGIBMGA000223	53.021	16.3699	-1.69552	0.00175307
	BGIBMGA000291	40.3767	17.3957	-1.2148	0.0378962
	BGIBMGA000338	71.6883	8.08452	-3.1485	0.00175307
	BGIBMGA000504	13.886	3.33837	-2.05642	0.0341582
	BGIBMGA000562	26.9274	4.81543	-2.48334	0.0192105
	BGIBMGA000599	50.1012	19.6518	-1.35019	0.00175307
	BGIBMGA000655	725.663	348.436	-1.05841	0.0225384
	BGIBMGA000691	178.587	52.0444	-1.77881	0.00432285
	BGIBMGA000725	5.32038	1.56655	-1.76394	0.0225384
	BGIBMGA000753	42.0992	18.5842	-1.17972	0.00175307
	BGIBMGA000759	6024.56	3005.64	-1.00318	0.0217433
	BGIBMGA000766	10.4835	3.75653	-1.48065	0.00175307
	BGIBMGA000774	63.568	18.4507	-1.78462	0.00175307
	BGIBMGA000783	15.4065	6.62322	-1.21793	0.00770794
	BGIBMGA000788	201.463	93.6092	-1.10579	0.00770794
	BGIBMGA000799	35.3602	14.8751	-1.24923	0.0148188
	BGIBMGA000812	38.8695	14.3365	-1.43895	0.00175307
	BGIBMGA000834	36.3897	15.5544	-1.2262	0.0158102
	BGIBMGA000835	407.557	178.249	-1.19311	0.0311767
	BGIBMGA000856	23.5537	7.94574	-1.5677	0.0129337
	BGIBMGA001008	88.3258	30.0148	-1.55716	0.0031329
	BGIBMGA001091	75.7996	24.793	-1.61226	0.00175307
	BGIBMGA001162	118.5	54.4082	-1.123	0.0183042
	BGIBMGA001177	20.3911	2.6418	-2.94834	0.00175307
	BGIBMGA001238	301.918	144.826	-1.05983	0.02322
	BGIBMGA001276	115.596	20.7393	-2.47865	0.00175307
	BGIBMGA001324	84.0203	15.7553	-2.4149	0.00175307
	BGIBMGA001402	105.192	42.1208	-1.32042	0.00175307
	BGIBMGA001498	688.993	104.802	-2.71682	0.00175307
	BGIBMGA001601	64.0671	19.1448	-1.74263	0.00175307
	BGIBMGA001630	7.1853	2.3543	-1.60975	0.0279413
	BGIBMGA001683	67.6251	25.3713	-1.41436	0.00175307
	BGIBMGA001753	22.3357	0.29728	-6.23138	0.0378962
	BGIBMGA001803	56.5858	3.80332	-3.89511	0.00175307
	BGIBMGA001830	86.845	22.1709	-1.96977	0.00175307
	BGIBMGA001836	11.1571	4.97305	-1.16576	0.0410366
	BGIBMGA001857	3.01685	1.08258	-1.47857	0.0378962
	BGIBMGA001886	25.4715	9.80373	-1.37748	0.0119606
	BGIBMGA001900	1.99943	0.184864	-3.43505	0.0355985
	BGIBMGA001988	8.67252	3.5437	-1.2912	0.0055339
	BGIBMGA002021	56.2781	17.8439	-1.65714	0.00175307
	BGIBMGA002119	104.564	44.8267	-1.22196	0.0031329
	BGIBMGA002123	29.2222	6.41199	-2.18822	0.00175307
	BGIBMGA002156	72.9804	31.2648	-1.22297	0.00770794
	BGIBMGA002206	40.0446	13.7709	-1.53999	0.0417446
	BGIBMGA002272	6.96071	1.90148	-1.87211	0.0272481
	BGIBMGA002288	25.6837	4.1728	-2.62177	0.00175307
	BGIBMGA002317	46.8274	14.552	-1.68613	0.0295749
	BGIBMGA002345	137.867	62.6098	-1.13882	0.00770794
	BGIBMGA002391	15.0877	0	-	0.0148188
	BGIBMGA002419	3.34395	1.10047	-1.60344	0.0249794
	BGIBMGA002426	6.87971	0.124888	-5.78364	0.0443738
	BGIBMGA002436	18.6126	3.81951	-2.28482	0.0031329
	BGIBMGA002441	196.414	0	-	0.00175307
	BGIBMGA002453	21480.7	1576.06	-3.76865	0.00175307
	BGIBMGA002517	6.05334	0	-	0.0164424
	BGIBMGA002525	68.8882	16.0229	-2.10412	0.00175307
	BGIBMGA002542	22.9082	10.1937	-1.16818	0.0399599
	BGIBMGA002567	24.3041	1.20813	-4.33035	0.020931
	BGIBMGA002586	14.0236	5.06417	-1.46946	0.0148188
	BGIBMGA002601	261.928	74.0228	-1.82313	0.0138743
	BGIBMGA002603	4688	2246.19	-1.06149	0.0241292
	BGIBMGA002627	5.34665	0	-	0.00432285
	BGIBMGA002704	18.0094	2.87633	-2.64645	0.0264873
	BGIBMGA002778	35.7683	14.2396	-1.32877	0.0375602
	BGIBMGA002813	74.6479	0	-	0.00175307
	BGIBMGA002823	20.341	7.16444	-1.50546	0.00175307
	BGIBMGA002824	7.08699	2.61214	-1.43994	0.0164424
	BGIBMGA002925	61.7398	25.075	-1.29995	0.0437629
	BGIBMGA002932	11.3941	3.10119	-1.87739	0.0360371
	BGIBMGA002934	162.017	0	-	0.00175307
	BGIBMGA003241	398.554	18.5076	-4.42859	0.00175307
	BGIBMGA003244	2597.73	22.8529	-6.82873	0.00175307
	BGIBMGA003245	848.149	38.4661	-4.46266	0.00175307
	BGIBMGA003247	571.524	8.73691	-6.03155	0.00175307
	BGIBMGA003248	1092.5	33.6862	-5.01933	0.00175307
	BGIBMGA003250	3546.3	54.9187	-6.01287	0.00175307
	BGIBMGA003251	872.133	24.4578	-5.15618	0.00175307
	BGIBMGA003252	1821.03	120.399	-3.91886	0.00175307
	BGIBMGA003299	7.20925	2.67505	-1.43028	0.0119606
	BGIBMGA003359	23.6629	11.1732	-1.08259	0.0399599
	BGIBMGA003379	684.99	49.686	-3.78517	0.00175307
	BGIBMGA003380	1724.01	216.717	-2.99189	0.0110364
	BGIBMGA003384	171.151	17.7322	-3.27082	0.00175307
	BGIBMGA003408	91.8196	1.56302	-5.87639	0.00667033
	BGIBMGA003437	4.96585	1.93581	-1.3591	0.0410366
	BGIBMGA003444	5.26822	0	-	0.034751
	BGIBMGA003572	232.844	56.7603	-2.03641	0.00175307
	BGIBMGA003573	31.1462	6.50019	-2.2605	0.00175307
	BGIBMGA003598	11.1324	3.11257	-1.83858	0.00175307
	BGIBMGA003629	5.20715	1.44151	-1.85291	0.0272481
	BGIBMGA003630	6.49392	1.55223	-2.06474	0.0164424
	BGIBMGA003646	9.74232	4.44188	-1.13309	0.0461691
	BGIBMGA003657	72.5524	0	-	0.0264873
	BGIBMGA003690	4.17902	1.82995	-1.19136	0.0129337
	BGIBMGA003714	39.756	12.359	-1.68561	0.00175307
	BGIBMGA003736	161.563	56.8683	-1.5064	0.00432285
	BGIBMGA003817	78.74	23.008	-1.77496	0.00175307
	BGIBMGA003821	31.3327	6.37688	-2.29675	0.00432285
	BGIBMGA003890	12.9848	6.10936	-1.08773	0.0164424
	BGIBMGA003935	27.5307	4.69075	-2.55315	0.00175307
	BGIBMGA004040	430.036	70.0063	-2.6189	0.00175307
	BGIBMGA004063	171.428	1.45188	-6.88355	0.00175307
	BGIBMGA004068	208.925	41.4039	-2.33515	0.00175307
	BGIBMGA004074	7.16638	0	-	0.00770794
	BGIBMGA004140	11.202	4.19538	-1.41688	0.0272481
	BGIBMGA004172	276.023	26.0202	-3.40709	0.00175307
	BGIBMGA004355	7.00823	2.75521	-1.34689	0.0192105
	BGIBMGA004387	29.9103	4.34923	-2.78181	0.00175307
	BGIBMGA004467	94.1561	32.361	-1.5408	0.00175307
	BGIBMGA004468	168.074	39.4077	-2.09254	0.00175307
	BGIBMGA004474	518.741	64.9598	-2.99739	0.00175307
	BGIBMGA004521	34.2032	0.694697	-5.6216	0.0031329
	BGIBMGA004532	2.45143	0	-	0.0264873
	BGIBMGA004562	12.921	2.42832	-2.41168	0.00175307
	BGIBMGA004566	28.7834	6.8175	-2.07792	0.00175307
	BGIBMGA004585	286.168	65.374	-2.13007	0.00175307
	BGIBMGA004622	46.0457	6.37003	-2.8537	0.00175307
	BGIBMGA004655	33.6573	10.884	-1.62871	0.00175307
	BGIBMGA004806	8.60896	0.876979	-3.29522	0.00175307
	BGIBMGA004830	5.13072	1.489	-1.78482	0.0360371
	BGIBMGA004875	23.3188	0	-	0.00432285
	BGIBMGA004876	79.6467	32.9402	-1.27376	0.00175307
	BGIBMGA004935	340.589	169.393	-1.00766	0.02322
	BGIBMGA004950	50.7614	22.1868	-1.19403	0.0031329
	BGIBMGA005052	82.2538	9.69411	-3.0849	0.00175307
	BGIBMGA005129	11.5631	4.27073	-1.43698	0.00175307
	BGIBMGA005171	8.19631	0	-	0.00175307
	BGIBMGA005174	271.093	127.339	-1.09011	0.0158102
	BGIBMGA005196	9.64491	2.3882	-2.01384	0.0174206
	BGIBMGA005302	195.535	55.7247	-1.81104	0.00175307
	BGIBMGA005341	1940.44	616.087	-1.65518	0.00175307
	BGIBMGA005447	11.9785	3.59718	-1.73551	0.00878346
	BGIBMGA005603	12.8569	1.53238	-3.06869	0.0138743
	BGIBMGA005671	2.91375	0	-	0.0183042
	BGIBMGA005696	44.4824	8.05222	-2.46578	0.00175307
	BGIBMGA005751	52.9157	6.16973	-3.10042	0.00175307
	BGIBMGA005835	11.581	3.22858	-1.84279	0.00175307
	BGIBMGA005877	1398.81	8.53673	-7.3563	0.00175307
	BGIBMGA005942	115.434	56.3447	-1.03471	0.0318734
	BGIBMGA006039	19.6467	9.57643	-1.03673	0.0385675
	BGIBMGA006348	4.72616	1.13504	-2.05792	0.020931
	BGIBMGA006587	1633.74	170.933	-3.25668	0.00175307
	BGIBMGA006640	34.3191	14.598	-1.23325	0.0055339
	BGIBMGA006647	26.5117	9.61015	-1.464	0.00432285
	BGIBMGA006692	33.4816	9.9788	-1.74643	0.00175307
	BGIBMGA006731	121.123	35.088	-1.78742	0.00175307
	BGIBMGA006732	85.8612	6.08806	-3.81795	0.00175307
	BGIBMGA006755	488.238	53.7308	-3.18376	0.00175307
	BGIBMGA006756	217.211	17.0361	-3.67243	0.00175307
	BGIBMGA006757	162.464	17.788	-3.19114	0.00175307
	BGIBMGA006803	227.818	80.7081	-1.49709	0.02322
	BGIBMGA006916	68.1092	19.4802	-1.80584	0.00175307
	BGIBMGA006987	25.7259	10.4521	-1.29943	0.00175307
	BGIBMGA007067	3.77948	0	-	0.00175307
	BGIBMGA007070	31.5167	3.32381	-3.24521	0.00175307
	BGIBMGA007126	403.32	15.19	-4.73073	0.00175307
	BGIBMGA007161	1451.5	376.438	-1.94706	0.0055339
	BGIBMGA007175	23.2699	11.5646	-1.00875	0.0164424
	BGIBMGA007191	16.0786	5.60964	-1.51916	0.00175307
	BGIBMGA007303	113.485	40.2804	-1.49435	0.0099102
	BGIBMGA007312	233.366	0	-	0.00175307
	BGIBMGA007362	93.6545	17.8148	-2.39427	0.00175307
	BGIBMGA007391	22.7697	4.29598	-2.40605	0.00175307
	BGIBMGA007397	298.556	106.631	-1.48538	0.00175307
	BGIBMGA007527	70.6365	8.25689	-3.09674	0.00175307
	BGIBMGA007604	73.3026	33.9046	-1.11238	0.00878346
	BGIBMGA007605	106.512	50.8711	-1.06609	0.0129337
	BGIBMGA007606	122.356	56.6958	-1.10977	0.0183042
	BGIBMGA007623	35.3141	8.68372	-2.02386	0.00432285
	BGIBMGA007633	7.30076	1.44631	-2.33568	0.0217433
	BGIBMGA007647	64.9248	24.1028	-1.42957	0.00175307
	BGIBMGA007677	34.9917	9.5092	-1.87962	0.0099102
	BGIBMGA007899	15.5212	1.15819	-3.7443	0.0119606
	BGIBMGA007951	145.264	57.6227	-1.33397	0.00175307
	BGIBMGA007999	18.637	0	-	0.00175307
	BGIBMGA008013	74.6051	29.2555	-1.35057	0.00175307
	BGIBMGA008016	429.208	171.752	-1.32135	0.0031329
	BGIBMGA008021	62.7423	3.50389	-4.16241	0.00175307
	BGIBMGA008049	273.621	124.338	-1.13792	0.00432285
	BGIBMGA008058	11.189	2.61594	-2.09669	0.0288475
	BGIBMGA008067	21.6333	4.29149	-2.3337	0.00175307
	BGIBMGA008072	50.3272	23.0826	-1.12453	0.0405385
	BGIBMGA008093	9.209	0	-	0.0495184
	BGIBMGA008164	7.7164	0.726163	-3.40956	0.00667033
	BGIBMGA008179	111.682	52.2147	-1.09688	0.0360371
	BGIBMGA008199	153.411	33.9507	-2.17589	0.00175307
	BGIBMGA008268	6.03095	2.41886	-1.31806	0.00667033
	BGIBMGA008368	4.84402	0.485271	-3.31934	0.0385675
	BGIBMGA008375	1.89038	0.294386	-2.68289	0.0318734
	BGIBMGA008462	77.4227	22.2076	-1.8017	0.00175307
	BGIBMGA008574	67.971	30.0653	-1.17682	0.0129337
	BGIBMGA008584	7.76943	0.665457	-3.54539	0.0201891
	BGIBMGA008660	49.5447	17.6794	-1.48666	0.00175307
	BGIBMGA008663	301.37	116.082	-1.37639	0.0031329
	BGIBMGA008681	46.2034	22.8062	-1.01858	0.0264873
	BGIBMGA008712	59.2755	0.515836	-6.84438	0.0450557
	BGIBMGA008725	130.331	63.6196	-1.03464	0.0055339
	BGIBMGA008726	23.1624	10.1557	-1.1895	0.00432285
	BGIBMGA008727	75.3701	9.84266	-2.93687	0.00175307
	BGIBMGA008814	362.739	30.6271	-3.56605	0.00175307
	BGIBMGA008815	379.251	40.5023	-3.22708	0.00175307
	BGIBMGA009055	80.7923	17.6212	-2.19691	0.00175307
	BGIBMGA009063	152.843	22.1276	-2.78813	0.0031329
	BGIBMGA009094	20846.4	1282.78	-4.02245	0.00175307
	BGIBMGA009106	12.2007	4.5801	-1.41351	0.0110364
	BGIBMGA009108	9209.6	0	-	0.00175307
	BGIBMGA009142	391.027	154.467	-1.33997	0.0241292
	BGIBMGA009172	3.7461	1.76624	-1.08471	0.0192105
	BGIBMGA009259	6.77314	0	-	0.00175307
	BGIBMGA009267	42.7236	19.7104	-1.11608	0.0031329
	BGIBMGA009336	31.4276	12.1338	-1.373	0.00175307
	BGIBMGA009396	35.6418	12.2734	-1.53803	0.00175307
	BGIBMGA009403	9.94179	2.91796	-1.76855	0.0174206
	BGIBMGA009417	18.7945	7.2436	-1.37553	0.0031329
	BGIBMGA009461	10.0473	0.886287	-3.50289	0.00770794
	BGIBMGA009628	695.608	167.854	-2.05107	0.00878346
	BGIBMGA009631	1101.09	42.7739	-4.68605	0.00175307
	BGIBMGA009715	2673.13	1038.63	-1.36386	0.0360371
	BGIBMGA009719	2689.98	693.404	-1.95582	0.0110364
	BGIBMGA009720	5176.02	1602.1	-1.69188	0.020931
	BGIBMGA009721	689.239	165.342	-2.05955	0.00175307
	BGIBMGA009801	95.598	35.9712	-1.41014	0.0055339
	BGIBMGA009827	339.008	20.6568	-4.03663	0.00175307
	BGIBMGA009872	382.797	136.819	-1.48431	0.00432285
	BGIBMGA009956	448.282	0	-	0.00432285
	BGIBMGA010014	73.2001	1.19992	-5.93083	0.00175307
	BGIBMGA010045	42.0685	13.877	-1.60004	0.00667033
	BGIBMGA010076	16.3574	1.61819	-3.33749	0.0410366
	BGIBMGA010168	5.44427	0.555262	-3.2935	0.0174206
	BGIBMGA010393	2.86152	0	-	0.00667033
	BGIBMGA010406	191.038	78.1498	-1.28954	0.00175307
	BGIBMGA010432	11.9025	1.63181	-2.86672	0.034751
	BGIBMGA010433	164.336	66.7527	-1.29975	0.00175307
	BGIBMGA010612	3.14694	0	-	0.00175307
	BGIBMGA010644	153.397	75.6815	-1.01926	0.0259253
	BGIBMGA010676	3.83748	0	-	0.00175307
	BGIBMGA010701	29.4412	9.07569	-1.69776	0.0055339
	BGIBMGA010741	33.215	1.37643	-4.59284	0.00175307
	BGIBMGA010743	4.97487	0	-	0.00175307
	BGIBMGA010770	120.299	11.6779	-3.36477	0.00175307
	BGIBMGA010801	5.6804	1.56807	-1.857	0.0295749
	BGIBMGA010933	104.49	21.0929	-2.30854	0.00175307
	BGIBMGA010938	102.506	32.7717	-1.64518	0.0164424
	BGIBMGA010945	26.3645	4.77288	-2.46566	0.00175307
	BGIBMGA011017	25.8756	4.67763	-2.46774	0.00175307
	BGIBMGA011127	469.51	188.49	-1.31667	0.0031329
	BGIBMGA011129	25.3508	7.86613	-1.6883	0.0119606
	BGIBMGA011147	39.9405	0	-	0.0341582
	BGIBMGA011164	49.1832	2.32226	-4.40456	0.00175307
	BGIBMGA011172	13.5072	4.11369	-1.71522	0.0148188
	BGIBMGA011212	9.41964	0	-	0.0110364
	BGIBMGA011217	22.0917	3.62069	-2.60917	0.00175307
	BGIBMGA011266	8.94515	3.19321	-1.4861	0.0423735
	BGIBMGA011268	104.455	48.1528	-1.11719	0.0031329
	BGIBMGA011309	122.148	57.069	-1.09785	0.0148188
	BGIBMGA011331	8.48145	3.40138	-1.31819	0.0217433
	BGIBMGA011391	30.4142	10.5431	-1.52844	0.00175307
	BGIBMGA011442	229.303	29.3688	-2.9649	0.00175307
	BGIBMGA011542	22.1805	10.3	-1.10665	0.0099102
	BGIBMGA011600	24.1053	4.84678	-2.31425	0.00175307
	BGIBMGA011712	849.217	45.5097	-4.22189	0.00175307
	BGIBMGA011713	1659.76	334.524	-2.31079	0.0360371
	BGIBMGA011724	12.0669	0	-	0.0031329
	BGIBMGA011774	305.477	137.638	-1.15019	0.0119606
	BGIBMGA011778	33.7699	8.87292	-1.92826	0.0455768
	BGIBMGA011868	2.04439	0	-	0.00175307
	BGIBMGA011893	1329	423.166	-1.65104	0.0443738
	BGIBMGA012033	2.39566	0	-	0.00667033
	BGIBMGA012111	132.728	22.1569	-2.58265	0.00175307
	BGIBMGA012219	24.8906	9.73562	-1.35426	0.0129337
	BGIBMGA012309	579.377	106.097	-2.44912	0.00175307
	BGIBMGA012334	79.35	27.2698	-1.54093	0.0417446
	BGIBMGA012379	62.1294	22.1813	-1.48593	0.00432285
	BGIBMGA012468	3.46869	0.529849	-2.71074	0.00175307
	BGIBMGA012486	87.1586	20.561	-2.08373	0.00175307
	BGIBMGA012487	8.96544	1.51046	-2.56938	0.0138743
	BGIBMGA012510	183.747	58.9662	-1.63976	0.00175307
	BGIBMGA012521	13.9478	1.41629	-3.29984	0.00432285
	BGIBMGA012526	496.451	92.4165	-2.42543	0.00175307
	BGIBMGA012631	5.26589	2.00799	-1.39092	0.0164424
	BGIBMGA012638	15.4234	6.96392	-1.14715	0.0378962
	BGIBMGA012657	119.585	49.1281	-1.28342	0.00878346
	BGIBMGA012714	71.4699	1.00169	-6.15683	0.00878346
	BGIBMGA012763	12.0946	3.4824	-1.79621	0.00667033
	BGIBMGA012783	22.6502	8.77174	-1.36859	0.0031329
	BGIBMGA012839	676.813	157.027	-2.10775	0.0031329
	BGIBMGA012895	51.8269	0.540847	-6.58234	0.0474954
	BGIBMGA012923	16.1619	0.683191	-4.56417	0.03035
	BGIBMGA012996	3.34455	0.587769	-2.50849	0.0055339
	BGIBMGA013091	3.7697	0	-	0.0264873
	BGIBMGA013098	98.3679	18.1367	-2.43928	0.00175307
	BGIBMGA013270	21.4973	1.41274	-3.92759	0.0405385
	BGIBMGA013282	280.23	14.2816	-4.29438	0.00175307
	BGIBMGA013287	257.533	5.873	-5.45452	0.00175307
	BGIBMGA013327	669.057	0	-	0.0360371
	BGIBMGA013338	172.136	2.12989	-6.33662	0.0055339
	BGIBMGA013429	390.899	42.9245	-3.18692	0.00175307
	BGIBMGA013448	362.495	120.729	-1.58619	0.00175307
	BGIBMGA013490	60.5382	17.9514	-1.75375	0.00175307
	BGIBMGA013554	77.6468	4.56365	-4.08867	0.00175307
	BGIBMGA013585	56.4229	8.6981	-2.69751	0.00175307
	BGIBMGA013630	19.6422	1.28426	-3.93494	0.020931
	BGIBMGA013656	5.87579	0.68267	-3.10552	0.00770794
	BGIBMGA013687	112.019	35.9315	-1.64042	0.00175307
	BGIBMGA013708	33.8685	0	-	0.00175307
	BGIBMGA013710	14.9433	0.691967	-4.43266	0.00770794
	BGIBMGA013770	22.5576	5.16407	-2.12703	0.00770794
	BGIBMGA013778	660.579	51.8927	-3.67013	0.00175307
	BGIBMGA013816	37.3394	10.1387	-1.88083	0.0031329
	BGIBMGA013829	22.9864	10.1569	-1.17832	0.0455768
	BGIBMGA013921	105.477	45.9267	-1.19953	0.0055339
	BGIBMGA013924	307.265	105.637	-1.54037	0.00175307
	BGIBMGA013930	50.811	10.2648	-2.30744	0.00175307
	BGIBMGA013973	64.1211	19.7608	-1.69816	0.0031329
	BGIBMGA013975	146.246	29.7967	-2.29518	0.00175307
	BGIBMGA014023	2.67429	0	-	0.00175307
	BGIBMGA014039	84.4326	23.5515	-1.84198	0.00175307
	BGIBMGA014040	76.3399	22.6382	-1.75368	0.00175307
	BGIBMGA014048	54.1181	26.4968	-1.0303	0.0138743
	BGIBMGA014055	14.3893	2.86507	-2.32835	0.00175307
	BGIBMGA014089	242.66	27.5508	-3.13877	0.00175307
	BGIBMGA014091	115.404	33.524	-1.78342	0.00175307
	BGIBMGA014098	90.9022	26.2791	-1.7904	0.00175307
	BGIBMGA014179	147.659	65.9341	-1.16317	0.00175307
	BGIBMGA014201	126.458	37.7465	-1.74424	0.00175307
	BGIBMGA014257	240.237	22.1224	-3.44088	0.00175307
	BGIBMGA014278	323.472	130.903	-1.30514	0.00175307
	BGIBMGA014350	289.45	126.74	-1.19144	0.00175307
	BGIBMGA014513	3.74393	0	-	0.00175307
	BGIBMGA014540	5.18024	0	-	0.00175307
	BGIBMGA014545	30.4839	0.470922	-6.01642	0.00175307
	BGIBMGA014578	114.036	49.2667	-1.21081	0.00432285
	BGIBMGA014586	557.951	240.768	-1.2125	0.0311767
Up regulated in MU1
	BGIBMGA000004	0.960754	21.3958	4.47702	0.00770794
	BGIBMGA000021	5468.39	21936.8	2.00416	0.00175307
	BGIBMGA000024	0	320.51	+	0.0334256
	BGIBMGA000063	24.5243	80.6469	1.7174	0.00175307
	BGIBMGA000126	130.384	285.839	1.13243	0.00432285
	BGIBMGA000202	21.1775	175.184	3.04827	0.00175307
	BGIBMGA000273	21.9191	108.539	2.30795	0.00667033
	BGIBMGA000563	1.77179	58.0008	5.0328	0.00175307
	BGIBMGA000613	119.387	280.813	1.23397	0.00432285
	BGIBMGA000622	22.7613	52.0749	1.19401	0.0249794
	BGIBMGA000624	68.3644	147.127	1.10575	0.03035
	BGIBMGA000643	11.4311	27.2944	1.25564	0.00667033
	BGIBMGA000703	92.139	217.708	1.24051	0.0031329
	BGIBMGA000704	96.1766	213.857	1.15289	0.00175307
	BGIBMGA000736	271.913	628.711	1.20925	0.0225384
	BGIBMGA000737	144.723	356.795	1.3018	0.00175307
	BGIBMGA000802	26.5381	54.8611	1.04772	0.0217433
	BGIBMGA001017	8.78973	35.3941	2.00962	0.0450557
	BGIBMGA001031	48.5768	131.686	1.43876	0.00175307
	BGIBMGA001092	10.3926	62.8341	2.59599	0.00175307
	BGIBMGA001201	1539.84	3814.4	1.30868	0.0378962
	BGIBMGA001204	18.3706	42.4857	1.20958	0.0455768
	BGIBMGA001294	13.1408	33.0329	1.32984	0.0055339
	BGIBMGA001308	11.1288	57.0456	2.35782	0.0031329
	BGIBMGA001342	5.15488	21.4213	2.05504	0.00770794
	BGIBMGA001532	178.945	515.902	1.52758	0.00175307
	BGIBMGA001573	10.637	55.9591	2.39529	0.00175307
	BGIBMGA001851	27.692	91.476	1.72393	0.00175307
	BGIBMGA001873	717.67	2009.59	1.48551	0.00175307
	BGIBMGA001960	63.7647	189.292	1.56978	0.00175307
	BGIBMGA001976	38.1254	133.457	1.80755	0.00175307
	BGIBMGA001999	21.5694	56.3858	1.38635	0.0375602
	BGIBMGA002216	55.7221	141.826	1.34781	0.00175307
	BGIBMGA002396	41.9389	168.498	2.00637	0.00175307
	BGIBMGA002397	48.1465	142.608	1.56655	0.00175307
	BGIBMGA002600	87.5571	266.494	1.60581	0.00175307
	BGIBMGA002689	3384.17	10543.6	1.6395	0.00175307
	BGIBMGA002739	16.4304	82.0135	2.31949	0.00175307
	BGIBMGA002747	30.0362	164.523	2.45351	0.00175307
	BGIBMGA002764	1.08537	8.03961	2.88893	0.0055339
	BGIBMGA002776	10.6443	32.4444	1.60789	0.00175307
	BGIBMGA002880	996.29	8301.14	3.05867	0.00175307
	BGIBMGA002886	76.7138	276.708	1.85081	0.00175307
	BGIBMGA002907	27.3413	417.104	3.93125	0.00175307
	BGIBMGA002908	0	5.69807	+	0.00175307
	BGIBMGA002915	197.193	541.125	1.45635	0.00175307
	BGIBMGA002937	7.64823	22.4031	1.5505	0.0031329
	BGIBMGA002938	2.1265	6.05182	1.50889	0.00878346
	BGIBMGA002969	24.9524	60.7278	1.28318	0.00432285
	BGIBMGA003002	1.87839	4.37768	1.22067	0.0455768
	BGIBMGA003133	29.7497	100.005	1.74912	0.00175307
	BGIBMGA003171	90.257	226.235	1.32571	0.0031329
	BGIBMGA003199	9.0906	33.2872	1.87252	0.00175307
	BGIBMGA003315	0.873968	5.01859	2.52163	0.00175307
	BGIBMGA003356	222.201	555.72	1.32249	0.020931
	BGIBMGA003405	11.0814	35.2367	1.66894	0.0158102
	BGIBMGA003508	85.7672	190.171	1.1488	0.0264873
	BGIBMGA003590	148.407	628.97	2.08343	0.00175307
	BGIBMGA003611	181.688	460.055	1.34034	0.00175307
	BGIBMGA003639	4.31665	14.2778	1.72579	0.00175307
	BGIBMGA003655	85.8169	221.422	1.36746	0.00432285
	BGIBMGA003675	33.1984	71.8337	1.11355	0.0295749
	BGIBMGA003716	6.84607	24.16	1.81927	0.00175307
	BGIBMGA003841	9.1215	24.2776	1.41228	0.0031329
	BGIBMGA003864	54.5293	119.353	1.13013	0.0055339
	BGIBMGA003885	116.157	278.997	1.26418	0.00175307
	BGIBMGA003920	0	3.79718	+	0.00175307
	BGIBMGA003945	1.41278	10.019	2.82614	0.00175307
	BGIBMGA004032	0	3.70026	+	0.00175307
	BGIBMGA004066	0	3.99944	+	0.00667033
	BGIBMGA004103	1001.08	3144.17	1.65113	0.0031329
	BGIBMGA004229	3.53841	53.6427	3.92221	0.00175307
	BGIBMGA004317	9.97966	20.3797	1.03007	0.0264873
	BGIBMGA004340	1014.97	4567.65	2.17001	0.00175307
	BGIBMGA004404	5.8799	32.2549	2.45566	0.00175307
	BGIBMGA004436	1.76991	32.758	4.2101	0.00175307
	BGIBMGA004683	14.1428	125.246	3.14662	0.00175307
	BGIBMGA004764	0	6.17642	+	0.0430706
	BGIBMGA004781	57.6868	134.092	1.21691	0.00878346
	BGIBMGA004784	73.4494	219.067	1.57655	0.00175307
	BGIBMGA004894	86.7309	214.773	1.30819	0.00432285
	BGIBMGA004901	0	6.92385	+	0.00175307
	BGIBMGA005005	2.6234	51.3719	4.29147	0.00175307
	BGIBMGA005009	0	45.1831	+	0.00175307
	BGIBMGA005012	0	24.5151	+	0.00175307
	BGIBMGA005015	55.6704	120.04	1.10854	0.0158102
	BGIBMGA005035	189.59	416.399	1.13508	0.0201891
	BGIBMGA005094	41.3934	84.6394	1.03193	0.034751
	BGIBMGA005143	71.8283	154.617	1.10607	0.0119606
	BGIBMGA005163	98.1061	211.124	1.10567	0.0334256
	BGIBMGA005170	31.8641	96.6857	1.60137	0.00175307
	BGIBMGA005227	0	2.77399	+	0.0279413
	BGIBMGA005293	12.2124	27.0381	1.14665	0.0164424
	BGIBMGA005364	31.5145	75.7574	1.26537	0.0183042
	BGIBMGA005486	104.253	231.986	1.15395	0.0138743
	BGIBMGA005658	182.186	4000.17	4.45658	0.00175307
	BGIBMGA005740	9.46025	45.036	2.25113	0.00770794
	BGIBMGA006002	8.00414	24.5398	1.6163	0.00432285
	BGIBMGA006017	433.531	2690.85	2.63385	0.00175307
	BGIBMGA006018	19.469	349.288	4.16517	0.00175307
	BGIBMGA006277	12.4193	47.3574	1.93101	0.00432285
	BGIBMGA006280	487.975	6980.6	3.83847	0.0055339
	BGIBMGA006510	573.917	1439.24	1.3264	0.00175307
	BGIBMGA006653	77.1542	170.549	1.14437	0.0164424
	BGIBMGA006758	791.742	8997.35	3.5064	0.00175307
	BGIBMGA006775	206.762	6718.15	5.02203	0.00175307
	BGIBMGA006786	57.4566	252.342	2.13484	0.00175307
	BGIBMGA006798	5.88753	51.4465	3.12734	0.00175307
	BGIBMGA006846	17.3847	41.0945	1.24113	0.0119606
	BGIBMGA006937	144.821	385.507	1.41249	0.00175307
	BGIBMGA006993	21.8439	46.721	1.09684	0.03035
	BGIBMGA007128	0	11.1031	+	0.00175307
	BGIBMGA007151	3.34221	15.9246	2.25238	0.00175307
	BGIBMGA007160	4.21654	86.5003	4.35857	0.00175307
	BGIBMGA007162	12.8035	37.8582	1.56407	0.00175307
	BGIBMGA007184	0	2.64637	+	0.00175307
	BGIBMGA007190	3.56711	15.8382	2.15059	0.00432285
	BGIBMGA007194	11.6176	49.8825	2.10222	0.00175307
	BGIBMGA007254	21.96	306.546	3.80315	0.00175307
	BGIBMGA007278	283.704	648.118	1.19187	0.0430706
	BGIBMGA007286	4.30858	22.06	2.35615	0.00432285
	BGIBMGA007449	121.16	309.593	1.35346	0.0031329
	BGIBMGA007656	37.3516	114.408	1.61495	0.0129337
	BGIBMGA007694	1024.56	4213.3	2.03995	0.0225384
	BGIBMGA007856	72.2915	177.654	1.29717	0.00432285
	BGIBMGA007987	7.0864	791.52	6.80343	0.00175307
	BGIBMGA008095	109.621	300.338	1.45406	0.00175307
	BGIBMGA008131	0	295.67	+	0.00175307
	BGIBMGA008190	7.79684	21.7934	1.48293	0.00175307
	BGIBMGA008205	591.664	1247.84	1.07658	0.0249794
	BGIBMGA008307	25.0417	64.2717	1.35985	0.0031329
	BGIBMGA008598	2.15059	7.08019	1.71905	0.0410366
	BGIBMGA008658	31.1001	104.548	1.74918	0.00175307
	BGIBMGA008715	6.50275	24.8374	1.93339	0.0225384
	BGIBMGA008736	44.6724	3744.44	6.38922	0.00175307
	BGIBMGA008803	523.71	2565.65	2.29248	0.00175307
	BGIBMGA008861	58.9376	131.005	1.15236	0.0461691
	BGIBMGA008912	10.6811	26.0833	1.28807	0.0138743
	BGIBMGA008996	0.450669	2.30295	2.35334	0.0469139
	BGIBMGA009047	467.309	4239.51	3.18145	0.00175307
	BGIBMGA009048	186.907	474.486	1.34405	0.00175307
	BGIBMGA009052	204.605	417.595	1.02926	0.0138743
	BGIBMGA009112	20.3634	44.7824	1.13695	0.00770794
	BGIBMGA009238	0.541432	5.14036	3.24702	0.00878346
	BGIBMGA009265	36.1006	75.9044	1.07216	0.020931
	BGIBMGA009410	20.7605	90.1256	2.11809	0.00175307
	BGIBMGA009544	3.56976	53.2164	3.89797	0.00175307
	BGIBMGA009579	74.1282	151.419	1.03045	0.0341582
	BGIBMGA009944	9.4854	29.9033	1.65653	0.00175307
	BGIBMGA009958	14.1762	38.7021	1.44894	0.0495184
	BGIBMGA009977	42.3322	96.6442	1.19093	0.0375602
	BGIBMGA010010	0	81.774	+	0.00175307
	BGIBMGA010042	0	4.2444	+	0.00175307
	BGIBMGA010111	69.1596	154.544	1.16001	0.00878346
	BGIBMGA010122	40.5095	183.752	2.18143	0.00175307
	BGIBMGA010216	26.7041	69.1982	1.37367	0.00175307
	BGIBMGA010235	68.3993	160.234	1.22813	0.00432285
	BGIBMGA010409	465.398	1085.73	1.22212	0.0031329
	BGIBMGA010439	96.262	10083.8	6.71085	0.00175307
	BGIBMGA010454	52.116	120.975	1.21491	0.0164424
	BGIBMGA010457	2.63705	19.4071	2.87959	0.00175307
	BGIBMGA010513	2.26662	14.229	2.65022	0.00175307
	BGIBMGA010544	171.919	427.81	1.31524	0.00175307
	BGIBMGA010627	53.527	128.224	1.26032	0.0099102
	BGIBMGA010737	0	2.86546	+	0.00667033
	BGIBMGA010913	9.95109	36.9532	1.89277	0.00175307
	BGIBMGA010963	2.18648	8.9501	2.03329	0.0393022
	BGIBMGA011016	1.04709	12.8822	3.62092	0.0031329
	BGIBMGA011196	166.631	835.411	2.32583	0.0099102
	BGIBMGA011209	23.0997	59.3418	1.36118	0.0031329
	BGIBMGA011228	1.54869	6.64465	2.10115	0.0031329
	BGIBMGA011243	0	1083.56	+	0.00175307
	BGIBMGA011357	286.281	749.101	1.38773	0.00175307
	BGIBMGA011417	65.452	196.93	1.58917	0.0031329
	BGIBMGA011421	131.744	327.545	1.31396	0.00175307
	BGIBMGA011424	28.5197	67.2607	1.23781	0.00175307
	BGIBMGA011492	70.1941	167.655	1.25607	0.0279413
	BGIBMGA011495	0	10663.5	+	0.00175307
	BGIBMGA011553	40.6756	694.323	4.09337	0.00175307
	BGIBMGA011573	1290.21	6830.86	2.40446	0.00175307
	BGIBMGA011608	11.9575	32.402	1.43817	0.00175307
	BGIBMGA011869	38.173	78.5614	1.04127	0.0360371
	BGIBMGA011904	0.246231	2.47394	3.32873	0.0405385
	BGIBMGA012187	12.413	32.414	1.38476	0.02322
	BGIBMGA012360	0.963967	3.16628	1.71573	0.0393022
	BGIBMGA012680	205.011	481.408	1.23156	0.00432285
	BGIBMGA012866	63.1571	610.333	3.27258	0.00175307
	BGIBMGA012867	0	226.11	+	0.00175307
	BGIBMGA012890	0	3.41133	+	0.0148188
	BGIBMGA012902	35.5224	139.693	1.97546	0.00175307
	BGIBMGA012906	4.21804	21.8838	2.37522	0.0272481
	BGIBMGA012972	20.4874	56.1204	1.45379	0.00175307
	BGIBMGA013177	0	6.81703	+	0.0279413
	BGIBMGA013299	19.2567	43.254	1.16747	0.0119606
	BGIBMGA013361	6.71511	27.5486	2.0365	0.00175307
	BGIBMGA013782	798.18	1822.83	1.1914	0.00667033
	BGIBMGA013803	15.4373	678.351	5.45754	0.00175307
	BGIBMGA013849	194.599	420.212	1.11061	0.0055339
	BGIBMGA013865	14.6321	1368.53	6.54735	0.00175307
	BGIBMGA013877	4.5191	11.2721	1.31865	0.0129337
	BGIBMGA013902	11.2099	44.4775	1.9883	0.00175307
	BGIBMGA013909	16.9054	34.2698	1.01946	0.0264873
	BGIBMGA013933	76.1564	373.143	2.29269	0.00175307
	BGIBMGA013937	31.7183	246.735	2.95957	0.00175307
	BGIBMGA013938	30.371	82.5089	1.44186	0.0279413
	BGIBMGA013955	0	9.40697	+	0.00175307
	BGIBMGA013958	30.2344	65.1193	1.10689	0.020931
	BGIBMGA013991	1.28663	39.5119	4.94062	0.00175307
	BGIBMGA013992	9.58684	28.5335	1.57353	0.00175307
	BGIBMGA014009	47.2463	152.927	1.69457	0.00175307
	BGIBMGA014011	42.2574	127.093	1.58861	0.00175307
	BGIBMGA014046	49.4401	104.017	1.07307	0.00175307
	BGIBMGA014226	63.0076	130.223	1.04739	0.0437629
	BGIBMGA014265	3.9742	15.622	1.97484	0.00175307
	BGIBMGA014266	1.14952	7.4996	2.70578	0.0031329
	BGIBMGA014323	153.168	463.678	1.59801	0.00175307
	BGIBMGA014360	170.932	10516.8	5.94312	0.00175307
	BGIBMGA014536	21.0262	49.6066	1.23834	0.0031329
	BGIBMGA014594	28.9485	111.258	1.94235	0.00175307
	BGIBMGA014600	0	3.13041	+	0.00432285
Note: a." -" refers that the FPMK of the gene in the mutant is zero;"+" refers that the FPMK of the gene in the wildtype is zero.
