# Supplementary material for: Artificial selection on storage protein 1 possibly contributes to increase of hatchability during silkworm domestication
Source: PLoS Genet. 2019 Jan 22;15(1):e1007616. doi: 10.1371/journal.pgen.1007616 (PMC6358105; doi:10.1371/journal.pgen.1007616)
Supplement: S3 Table — (XLSX) [file pgen.1007616.s009.xlsx]

## Sheet: Sheet1
S3 Table. information of the differentially expressed genes between the wild and the domestic (Dome) silkworms.
	Gene_id	Average FPKM_Dome	Average FPKM_Wild	Log2FoldChangea	Corrected p-value
Up regulated in the domestic silkworm
	BGIBMGA000003	76.0811	0	-	0.017453
	BGIBMGA000028	16.8655	1.40556	-3.58486	0.000313547
	BGIBMGA000031	2.14954	0.112836	-4.25174	0.0372018
	BGIBMGA000050	3.19773	0	-	0.000313547
	BGIBMGA000054	8.05556	0.470685	-4.09715	0.00106194
	BGIBMGA000066	4231.69	1409.58	-1.58597	0.000313547
	BGIBMGA000074	352.843	169.051	-1.06156	0.000313547
	BGIBMGA000092	119.211	44.4605	-1.42292	0.000313547
	BGIBMGA000108	8.94872	3.33022	-1.42606	0.0201899
	BGIBMGA000109	15.7074	4.35643	-1.85023	0.000313547
	BGIBMGA000112	159.579	60.5654	-1.39771	0.0130858
	BGIBMGA000113	7.13369	0	-	0.000313547
	BGIBMGA000125	35.738	8.64278	-2.04789	0.000580947
	BGIBMGA000127	289.153	41.002	-2.81806	0.000313547
	BGIBMGA000128	17.1027	5.89021	-1.53783	0.000313547
	BGIBMGA000133	59.3447	16.4264	-1.8531	0.000313547
	BGIBMGA000171	10.3799	0	-	0.00192151
	BGIBMGA000179	38.9082	8.07601	-2.26836	0.000313547
	BGIBMGA000184	70.043	12.4366	-2.49365	0.000580947
	BGIBMGA000186	119.432	46.2725	-1.36796	0.000313547
	BGIBMGA000197	84.8925	29.8865	-1.50614	0.000313547
	BGIBMGA000202	22.9106	2.5597	-3.16197	0.0102117
	BGIBMGA000206	20.4282	3.4766	-2.55481	0.000313547
	BGIBMGA000207	16.72	3.69034	-2.17975	0.000313547
	BGIBMGA000208	18.1903	3.45134	-2.39794	0.00149985
	BGIBMGA000209	31.667	8.12869	-1.96188	0.000313547
	BGIBMGA000221	101.777	49.7037	-1.03399	0.000313547
	BGIBMGA000228	59.231	7.11234	-3.05796	0.000313547
	BGIBMGA000233	117.166	56.2187	-1.05943	0.00822174
	BGIBMGA000271	4.55613	0	-	0.000313547
	BGIBMGA000291	43.6942	5.21954	-3.06545	0.000313547
	BGIBMGA000305	34.1972	8.01721	-2.09271	0.000313547
	BGIBMGA000311	99.9896	47.4206	-1.07626	0.00272299
	BGIBMGA000334	30.211	3.15024	-3.26154	0.0111504
	BGIBMGA000348	101.681	21.9599	-2.21111	0.000313547
	BGIBMGA000376	13.0195	6.33107	-1.04015	0.0396895
	BGIBMGA000381	419.425	207.803	-1.0132	0.000580947
	BGIBMGA000397	243.255	88.8494	-1.45304	0.000313547
	BGIBMGA000411	4.45576	0.946812	-2.23452	0.0392775
	BGIBMGA000417	1.5451	0	-	0.000313547
	BGIBMGA000418	17.8294	2.60035	-2.77748	0.000580947
	BGIBMGA000426	4.11914	0	-	0.000313547
	BGIBMGA000453	1297.82	549.317	-1.24038	0.00762498
	BGIBMGA000456	2.25502	0.212981	-3.40435	0.00149985
	BGIBMGA000462	2742.92	289.535	-3.2439	0.000313547
	BGIBMGA000470	145.057	41.2737	-1.81333	0.000313547
	BGIBMGA000475	1059.43	438.538	-1.27251	0.000580947
	BGIBMGA000476	776.434	193.24	-2.00647	0.000313547
	BGIBMGA000480	9.36924	2.74065	-1.77341	0.00469215
	BGIBMGA000486	41.698	9.41187	-2.14743	0.000313547
	BGIBMGA000487	157.267	23.2417	-2.75843	0.00232511
	BGIBMGA000493	14.414	4.78817	-1.58993	0.0346493
	BGIBMGA000504	15.0461	0.600298	-4.64757	0.00327811
	BGIBMGA000527	62.3371	26.3796	-1.24067	0.00128133
	BGIBMGA000528	100.469	45.9039	-1.13007	0.000313547
	BGIBMGA000529	167.648	43.624	-1.94224	0.000313547
	BGIBMGA000543	29.4223	5.88174	-2.32259	0.027577
	BGIBMGA000544	13.1417	3.38877	-1.95531	0.000580947
	BGIBMGA000552	37.0527	3.40707	-3.44298	0.000313547
	BGIBMGA000553	60.9089	27.2533	-1.16022	0.000313547
	BGIBMGA000558	9.26835	0.242009	-5.25918	0.00572801
	BGIBMGA000559	457.957	165.078	-1.47206	0.000313547
	BGIBMGA000562	29.1611	2.09557	-3.79863	0.0112856
	BGIBMGA000572	48.7169	15.3473	-1.66644	0.000313547
	BGIBMGA000583	17.9603	4.6805	-1.94008	0.00291356
	BGIBMGA000591	15.7965	6.59336	-1.26052	0.000827519
	BGIBMGA000626	160.978	79.7021	-1.01417	0.000313547
	BGIBMGA000635	26.5659	4.69466	-2.50048	0.00272299
	BGIBMGA000646	43.7549	17.6043	-1.31352	0.000580947
	BGIBMGA000647	414.024	62.3272	-2.73178	0.000313547
	BGIBMGA000648	1012.6	479.764	-1.07767	0.00291356
	BGIBMGA000657	37.8063	15.6756	-1.2701	0.000313547
	BGIBMGA000667	15943.8	4784.41	-1.73658	0.000313547
	BGIBMGA000688	1.42954	0	-	0.000313547
	BGIBMGA000691	193.455	0.833008	-7.85945	0.000313547
	BGIBMGA000700	7.16298	0	-	0.000313547
	BGIBMGA000701	257.237	49.272	-2.38426	0.000313547
	BGIBMGA000703	99.7214	22.8917	-2.12308	0.000313547
	BGIBMGA000704	104.056	19.4702	-2.41802	0.000313547
	BGIBMGA000716	15.5559	5.01716	-1.63252	0.00291356
	BGIBMGA000721	10.0185	0.964035	-3.37744	0.000313547
	BGIBMGA000725	5.76239	2.23277	-1.36783	0.00791884
	BGIBMGA000731	10.1993	3.48468	-1.54937	0.00128133
	BGIBMGA000742	65.2292	25.8069	-1.33776	0.000313547
	BGIBMGA000758	213.06	94.7679	-1.16879	0.000313547
	BGIBMGA000759	6519.19	3190.07	-1.03111	0.000580947
	BGIBMGA000774	68.8677	28.3231	-1.28185	0.000313547
	BGIBMGA000783	16.6488	7.56998	-1.13705	0.00149985
	BGIBMGA000788	218.077	108.223	-1.01083	0.00106194
	BGIBMGA000801	169.595	79.9407	-1.08509	0.000580947
	BGIBMGA000804	8941.31	0	-	0.000313547
	BGIBMGA000834	39.3474	16.2862	-1.27261	0.00128133
	BGIBMGA000835	440.897	32.0268	-3.78309	0.000313547
	BGIBMGA000845	17.6673	2.98153	-2.56696	0.00232511
	BGIBMGA000854	72.1746	13.2177	-2.44901	0.000313547
	BGIBMGA000856	25.4527	3.23412	-2.97637	0.000313547
	BGIBMGA000865	34.4061	13.8371	-1.31413	0.00192151
	BGIBMGA000866	82.631	36.1464	-1.19283	0.00106194
	BGIBMGA000867	3381.31	1001.03	-1.75609	0.000313547
	BGIBMGA000910	20.5902	1.11223	-4.21043	0.000313547
	BGIBMGA000915	7.12667	1.42818	-2.31905	0.00487273
	BGIBMGA000920	5.55932	1.05665	-2.39542	0.0110033
	BGIBMGA000921	230.378	75.8794	-1.60222	0.000313547
	BGIBMGA000931	75.7061	34.0529	-1.15263	0.00149985
	BGIBMGA000940	31.364	0.443196	-6.14502	0.0238239
	BGIBMGA000951	3.39906	0.84522	-2.00774	0.0102117
	BGIBMGA000959	14231.3	3970.35	-1.84173	0.000313547
	BGIBMGA000989	1.61023	0.238554	-2.75488	0.0319004
	BGIBMGA001000	2.03432	0	-	0.000313547
	BGIBMGA001007	12.653	0.117808	-6.74691	0.0372018
	BGIBMGA001008	95.6711	5.39432	-4.14857	0.000313547
	BGIBMGA001009	54.3135	21.2196	-1.35591	0.000313547
	BGIBMGA001018	302.746	125.795	-1.26703	0.000313547
	BGIBMGA001026	6.40051	0.205841	-4.95858	0.0271461
	BGIBMGA001043	5608.47	1966.06	-1.5123	0.000313547
	BGIBMGA001052	3.08062	0	-	0.000580947
	BGIBMGA001056	53.2633	24.8358	-1.10072	0.00212659
	BGIBMGA001091	82.0651	1.2926	-5.98842	0.000313547
	BGIBMGA001097	113.866	54.0287	-1.07554	0.000313547
	BGIBMGA001098	19.3459	7.2759	-1.41083	0.0110033
	BGIBMGA001106	3273	905.264	-1.85421	0.000313547
	BGIBMGA001129	3.22025	0.890078	-1.85517	0.0159712
	BGIBMGA001130	250.406	37.595	-2.73566	0.000313547
	BGIBMGA001135	5.36964	0.621662	-3.11062	0.000313547
	BGIBMGA001136	880.837	379.654	-1.21419	0.000313547
	BGIBMGA001143	46.0403	3.04072	-3.92041	0.000313547
	BGIBMGA001146	98.5558	25.7939	-1.93391	0.000313547
	BGIBMGA001151	18.9936	6.74731	-1.49313	0.0219998
	BGIBMGA001157	12.4292	3.78494	-1.71539	0.0419282
	BGIBMGA001162	128.37	5.18461	-4.62993	0.000313547
	BGIBMGA001166	23.0054	2.50632	-3.19833	0.000313547
	BGIBMGA001177	22.0435	0.590076	-5.22331	0.00212659
	BGIBMGA001183	23.374	6.63008	-1.81781	0.000313547
	BGIBMGA001191	52.4616	23.2067	-1.17672	0.000313547
	BGIBMGA001204	19.8746	5.48793	-1.85659	0.00363104
	BGIBMGA001214	9.67831	0	-	0.00106194
	BGIBMGA001235	80.9663	14.6856	-2.46292	0.000313547
	BGIBMGA001237	154.474	29.7713	-2.37538	0.000313547
	BGIBMGA001238	326.853	68.9214	-2.24562	0.000313547
	BGIBMGA001243	4123.27	1539.43	-1.42139	0.000313547
	BGIBMGA001265	77.1041	33.6958	-1.19424	0.000313547
	BGIBMGA001271	24.9385	8.61572	-1.53333	0.000313547
	BGIBMGA001272	37.5366	3.90724	-3.26408	0.000313547
	BGIBMGA001276	125.226	8.25902	-3.92242	0.000313547
	BGIBMGA001278	99.3429	45.603	-1.12329	0.000827519
	BGIBMGA001290	51.8706	20.2822	-1.3547	0.000313547
	BGIBMGA001291	5.13891	0.988202	-2.37858	0.00327811
	BGIBMGA001293	12.6931	5.71203	-1.15197	0.00982605
	BGIBMGA001294	14.2339	6.33525	-1.16786	0.00604797
	BGIBMGA001296	10.5902	2.75401	-1.94312	0.003461
	BGIBMGA001308	12.0594	2.15011	-2.48767	0.00936744
	BGIBMGA001313	122.869	50.9024	-1.27132	0.000313547
	BGIBMGA001315	36.3036	15.1339	-1.26233	0.0091088
	BGIBMGA001324	91.0698	1.10425	-6.36584	0.00433274
	BGIBMGA001327	211.996	83.9219	-1.33692	0.000313547
	BGIBMGA001328	25.2265	2.06957	-3.60754	0.000313547
	BGIBMGA001337	17.5695	4.60309	-1.9324	0.0103426
	BGIBMGA001338	29.427	9.48315	-1.6337	0.000313547
	BGIBMGA001348	333.836	140.26	-1.25104	0.000313547
	BGIBMGA001351	3.52019	0.453178	-2.9575	0.0279735
	BGIBMGA001352	96.9867	39.2959	-1.30341	0.000580947
	BGIBMGA001353	105.142	35.4959	-1.56662	0.000313547
	BGIBMGA001363	15301.1	3668.51	-2.06037	0.000313547
	BGIBMGA001383	316.702	137.325	-1.20553	0.000313547
	BGIBMGA001391	7.37773	0.426968	-4.11098	0.0180664
	BGIBMGA001402	113.865	49.2569	-1.20892	0.000313547
	BGIBMGA001413	11291	0	-	0.000313547
	BGIBMGA001434	210.918	8.61105	-4.61435	0.00106194
	BGIBMGA001435	229.558	10.6128	-4.43498	0.000313547
	BGIBMGA001453	23.5753	0	-	0.010892
	BGIBMGA001469	256.866	124.469	-1.04523	0.0199395
	BGIBMGA001470	29.2315	12.898	-1.18038	0.000313547
	BGIBMGA001471	4996.46	1202.22	-2.05521	0.000313547
	BGIBMGA001472	6.52187	1.2096	-2.43075	0.000827519
	BGIBMGA001476	209.253	22.1448	-3.24021	0.000313547
	BGIBMGA001483	18074	7710.79	-1.22896	0.0111504
	BGIBMGA001498	746.078	82.6567	-3.17412	0.000313547
	BGIBMGA001502	133.166	37.937	-1.81155	0.000313547
	BGIBMGA001511	13.8706	4.13469	-1.74618	0.0431972
	BGIBMGA001525	86.4909	39.8256	-1.11885	0.000313547
	BGIBMGA001531	1.84841	0	-	0.000313547
	BGIBMGA001532	193.27	91.1408	-1.08445	0.00923558
	BGIBMGA001570	190.15	7.59216	-4.64648	0.000313547
	BGIBMGA001573	11.4652	4.33506	-1.40314	0.00604797
	BGIBMGA001578	41.8124	19.3294	-1.11314	0.0107577
	BGIBMGA001595	744.617	6.25646	-6.89501	0.000313547
	BGIBMGA001601	69.3886	22.7046	-1.61172	0.000313547
	BGIBMGA001613	10.7312	1.03411	-3.37535	0.00106194
	BGIBMGA001630	7.7858	0.907709	-3.10054	0.00149985
	BGIBMGA001640	18.2665	2.18153	-3.06578	0.000580947
	BGIBMGA001661	180.712	28.1673	-2.6816	0.000313547
	BGIBMGA001682	43.7754	16.3363	-1.42204	0.0039995
	BGIBMGA001684	108.321	12.6601	-3.09696	0.000313547
	BGIBMGA001695	17.6317	3.32837	-2.40528	0.000313547
	BGIBMGA001698	97.2239	41.638	-1.22341	0.000313547
	BGIBMGA001700	167.676	0	-	0.000313547
	BGIBMGA001707	61.7566	21.5027	-1.52208	0.000313547
	BGIBMGA001730	6.87178	0.160519	-5.41987	0.0103426
	BGIBMGA001742	9.37761	3.23737	-1.5344	0.0155685
	BGIBMGA001753	24.21	0.350028	-6.11199	0.00363104
	BGIBMGA001755	532.253	120.854	-2.13885	0.000313547
	BGIBMGA001762	2.2502	0	-	0.000580947
	BGIBMGA001764	29.6492	0	-	0.000313547
	BGIBMGA001773	46.4206	1.86145	-4.64026	0.000313547
	BGIBMGA001781	3.82641	1.49596	-1.35492	0.0155685
	BGIBMGA001792	55.8407	22.5678	-1.30705	0.017326
	BGIBMGA001798	6.38685	2.32622	-1.45712	0.00487273
	BGIBMGA001803	61.3321	1.49784	-5.35568	0.000313547
	BGIBMGA001812	392.432	0.904462	-8.76117	0.00309544
	BGIBMGA001813	391.489	18.3762	-4.41306	0.000313547
	BGIBMGA001823	195.729	49.046	-1.99665	0.000313547
	BGIBMGA001830	93.9667	14.2947	-2.71667	0.000313547
	BGIBMGA001836	12.0751	1.34854	-3.16256	0.000313547
	BGIBMGA001838	4.28483	0.8541	-2.32676	0.0133742
	BGIBMGA001841	21.1003	7.9644	-1.40563	0.000827519
	BGIBMGA001850	1.70195	0	-	0.000313547
	BGIBMGA001857	3.26525	1.07105	-1.60817	0.0130858
	BGIBMGA001893	124.818	54.157	-1.20461	0.0115651
	BGIBMGA001896	1.42595	0.474073	-1.58874	0.0316824
	BGIBMGA001911	141.249	17.5523	-3.00851	0.000313547
	BGIBMGA001912	166.142	33.5404	-2.30844	0.00128133
	BGIBMGA001913	8.87042	4.24719	-1.06249	0.0493364
	BGIBMGA001919	23.2004	4.04686	-2.51927	0.000313547
	BGIBMGA001926	393.121	80.4473	-2.28885	0.000313547
	BGIBMGA001929	362.507	165.373	-1.13228	0.000827519
	BGIBMGA001937	29.9143	10.2138	-1.55031	0.0409439
	BGIBMGA001959	1280.78	10.8179	-6.88746	0.0366312
	BGIBMGA001960	68.9807	28.5456	-1.27293	0.00272299
	BGIBMGA001968	21.0985	0	-	0.000313547
	BGIBMGA001972	62.7011	5.64319	-3.47391	0.000313547
	BGIBMGA001981	41.9199	18.0054	-1.2192	0.000313547
	BGIBMGA001984	92.3078	18.2126	-2.34152	0.000313547
	BGIBMGA001991	13798.9	4082.45	-1.75705	0.000313547
	BGIBMGA002021	60.9305	21.3649	-1.51192	0.000313547
	BGIBMGA002035	14.013	5.09223	-1.46039	0.000313547
	BGIBMGA002036	42.4209	17.1769	-1.3043	0.0103426
	BGIBMGA002044	1.48558	0	-	0.000313547
	BGIBMGA002056	4.72318	0.622764	-2.923	0.0077797
	BGIBMGA002057	5.43174	0	-	0.00291356
	BGIBMGA002066	2.17665	0.550045	-1.98449	0.0181803
	BGIBMGA002076	4.58467	0.417819	-3.45587	0.00128133
	BGIBMGA002087	64.7773	13.8339	-2.22728	0.00588897
	BGIBMGA002121	39.9783	14.2392	-1.48935	0.00762498
	BGIBMGA002123	31.6515	11.1245	-1.50853	0.000313547
	BGIBMGA002124	2.72746	0	-	0.0168497
	BGIBMGA002138	4.14689	1.24411	-1.73692	0.00417035
	BGIBMGA002142	18.1519	8.53363	-1.08889	0.04807
	BGIBMGA002153	147.426	66.649	-1.14533	0.00106194
	BGIBMGA002156	78.9131	29.6167	-1.41385	0.000313547
	BGIBMGA002157	4.0607	0.971932	-2.0628	0.0199395
	BGIBMGA002159	45.7821	8.91588	-2.36033	0.000313547
	BGIBMGA002162	1.69247	0.308314	-2.45665	0.0186697
	BGIBMGA002164	9132.85	1901.63	-2.26383	0.000313547
	BGIBMGA002170	6.41734	0.819033	-2.96998	0.000313547
	BGIBMGA002171	3.1714	0	-	0.000313547
	BGIBMGA002178	5.92102	0.922503	-2.68222	0.00651102
	BGIBMGA002188	299.863	120.344	-1.31714	0.000313547
	BGIBMGA002195	30.522	4.52967	-2.75237	0.00192151
	BGIBMGA002197	3.75003	1.63732	-1.19556	0.0484894
	BGIBMGA002198	45.4901	2.31347	-4.29742	0.0379328
	BGIBMGA002204	125.866	19.9951	-2.65417	0.00635057
	BGIBMGA002206	43.3969	10.2391	-2.0835	0.00128133
	BGIBMGA002207	24.6076	7.81023	-1.65567	0.00327811
	BGIBMGA002216	60.1541	22.6971	-1.40615	0.000313547
	BGIBMGA002222	720.667	124.785	-2.52989	0.000313547
	BGIBMGA002252	28.4778	0	-	0.000313547
	BGIBMGA002263	234.439	63.8856	-1.87565	0.015306
	BGIBMGA002266	81.996	39.6079	-1.04976	0.0083774
	BGIBMGA002272	7.54244	1.16708	-2.69213	0.00192151
	BGIBMGA002289	8.34626	0	-	0.000313547
	BGIBMGA002335	546.598	270.413	-1.01531	0.000313547
	BGIBMGA002348	402.22	199.599	-1.01088	0.000580947
	BGIBMGA002355	157.202	61.3844	-1.35667	0.000313547
	BGIBMGA002382	1.53181	0.282815	-2.43731	0.0353338
	BGIBMGA002383	64.6763	1.43573	-5.49338	0.000313547
	BGIBMGA002397	52.0115	6.798	-2.93565	0.000313547
	BGIBMGA002398	433.805	136.123	-1.67214	0.000313547
	BGIBMGA002416	8919.4	3287.31	-1.44004	0.000313547
	BGIBMGA002439	215.87	85.0975	-1.34298	0.000313547
	BGIBMGA002441	212.413	0	-	0.000313547
	BGIBMGA002445	28.7564	10.5503	-1.4466	0.00149985
	BGIBMGA002448	24.1891	7.34178	-1.72016	0.00212659
	BGIBMGA002453	23254.4	2537.47	-3.19604	0.000313547
	BGIBMGA002455	1958.89	554.233	-1.82147	0.000313547
	BGIBMGA002457	473.074	196.229	-1.26952	0.000313547
	BGIBMGA002460	32.7143	10.1608	-1.68691	0.000313547
	BGIBMGA002461	185.503	76.7987	-1.27229	0.000313547
	BGIBMGA002462	307.906	95.0171	-1.69623	0.000313547
	BGIBMGA002464	49.2331	20.9114	-1.23534	0.000827519
	BGIBMGA002465	28.9288	10.751	-1.42804	0.0125524
	BGIBMGA002471	5.27124	0.323939	-4.02435	0.00381423
	BGIBMGA002474	183.4	28.5165	-2.68513	0.000313547
	BGIBMGA002475	315.846	56.0884	-2.49345	0.000313547
	BGIBMGA002489	53.393	18.2046	-1.55235	0.0121396
	BGIBMGA002518	6.93362	0.680067	-3.34986	0.000313547
	BGIBMGA002519	15.1924	0.626318	-4.60031	0.000313547
	BGIBMGA002521	4.49407	0.480797	-3.22452	0.00746628
	BGIBMGA002524	48.6177	9.0494	-2.42559	0.000313547
	BGIBMGA002532	1.79548	0.308382	-2.54158	0.0372018
	BGIBMGA002535	1.68719	0	-	0.000313547
	BGIBMGA002542	24.7667	3.06073	-3.01645	0.000313547
	BGIBMGA002551	59.1625	9.61067	-2.62197	0.000313547
	BGIBMGA002565	2831.43	26.3017	-6.75023	0.000313547
	BGIBMGA002572	3489.78	1421.82	-1.29539	0.00106194
	BGIBMGA002577	57.7834	28.7925	-1.00496	0.00604797
	BGIBMGA002578	121.022	32.1109	-1.91413	0.000313547
	BGIBMGA002584	209.229	70.2939	-1.57361	0.00327811
	BGIBMGA002586	15.1886	1.85319	-3.03491	0.000313547
	BGIBMGA002592	348.423	131.055	-1.41066	0.000313547
	BGIBMGA002600	94.4571	26.3482	-1.84195	0.000313547
	BGIBMGA002601	283.737	5.48767	-5.69222	0.0102117
	BGIBMGA002603	5077.74	1266.11	-2.00378	0.000313547
	BGIBMGA002609	14.8816	6.93925	-1.10068	0.00212659
	BGIBMGA002617	2.79785	0.508886	-2.45891	0.0104866
	BGIBMGA002618	948.093	414.5	-1.19366	0.00272299
	BGIBMGA002620	331.838	89.483	-1.89079	0.000313547
	BGIBMGA002647	85.4545	40.8962	-1.06319	0.00106194
	BGIBMGA002650	274.789	76.5541	-1.84377	0.000313547
	BGIBMGA002652	6.47612	2.68354	-1.27099	0.000313547
	BGIBMGA002654	83.8396	40.081	-1.06472	0.000313547
	BGIBMGA002660	192.222	91.0185	-1.07854	0.000827519
	BGIBMGA002682	17.7329	0.605951	-4.87109	0.000313547
	BGIBMGA002683	24.6206	1.09531	-4.49045	0.000313547
	BGIBMGA002690	1366.94	7.67564	-7.47644	0.00433274
	BGIBMGA002702	32.4085	14.7913	-1.13162	0.00171283
	BGIBMGA002703	3.80009	0	-	0.000313547
	BGIBMGA002711	34.4898	8.03323	-2.10212	0.00149985
	BGIBMGA002732	27.1717	9.39602	-1.53198	0.000313547
	BGIBMGA002745	2.67737	0	-	0.000313547
	BGIBMGA002747	32.5242	0	-	0.000313547
	BGIBMGA002749	18.7401	0	-	0.00822174
	BGIBMGA002763	192.283	89.6815	-1.10035	0.000313547
	BGIBMGA002768	44.5351	17.123	-1.379	0.000827519
	BGIBMGA002769	96.5584	30.7257	-1.65196	0.000313547
	BGIBMGA002775	10.6448	0	-	0.00923558
	BGIBMGA002793	40.6466	15.9649	-1.34823	0.000313547
	BGIBMGA002801	5.76437	0	-	0.017453
	BGIBMGA002803	31.2959	14.2333	-1.1367	0.017453
	BGIBMGA002807	48.2608	14.6219	-1.72272	0.00149985
	BGIBMGA002822	37.0466	8.26266	-2.16466	0.00128133
	BGIBMGA002830	190.481	61.2619	-1.63658	0.0120008
	BGIBMGA002847	85.5121	30.1705	-1.50299	0.000313547
	BGIBMGA002848	6.18642	0	-	0.0215093
	BGIBMGA002850	5.16336	0	-	0.0280814
	BGIBMGA002869	47.4951	23.0012	-1.04607	0.00363104
	BGIBMGA002885	18.7229	2.07543	-3.17333	0.000313547
	BGIBMGA002898	186.247	33.2523	-2.48569	0.000313547
	BGIBMGA002899	3.98551	0.279178	-3.83551	0.0451931
	BGIBMGA002909	4.72582	0.710369	-2.73392	0.0128204
	BGIBMGA002912	12.9093	3.57567	-1.85213	0.000313547
	BGIBMGA002916	647.105	274.385	-1.2378	0.000313547
	BGIBMGA002932	12.3237	2.97093	-2.05244	0.0382703
	BGIBMGA002934	175.715	0	-	0.000313547
	BGIBMGA002944	117.728	17.9038	-2.71712	0.000313547
	BGIBMGA002957	6.98751	0	-	0.000313547
	BGIBMGA002971	386.154	185.528	-1.05754	0.000313547
	BGIBMGA002980	118.425	53.6812	-1.14148	0.000313547
	BGIBMGA002986	3.52109	0.53173	-2.72726	0.0125524
	BGIBMGA002998	61.6082	21.5491	-1.51549	0.000827519
	BGIBMGA003021	153.146	70.8223	-1.11263	0.000313547
	BGIBMGA003029	20.9147	8.4899	-1.3007	0.000827519
	BGIBMGA003036	4.91578	1.30284	-1.91577	0.0130858
	BGIBMGA003039	2.60458	0.25271	-3.3655	0.000313547
	BGIBMGA003052	4.46337	1.86524	-1.25877	0.0479708
	BGIBMGA003057	8.58021	2.18187	-1.97545	0.00149985
	BGIBMGA003086	13.498	6.4023	-1.07609	0.00982605
	BGIBMGA003088	194.668	93.2227	-1.06226	0.000580947
	BGIBMGA003109	40.5728	3.74031	-3.43928	0.000313547
	BGIBMGA003110	106.807	8.49849	-3.65165	0.000313547
	BGIBMGA003128	3089.08	453.95	-2.76657	0.000313547
	BGIBMGA003129	730.138	113.883	-2.68061	0.000313547
	BGIBMGA003132	97.5507	7.80957	-3.64284	0.000313547
	BGIBMGA003133	32.0662	3.88257	-3.04597	0.00106194
	BGIBMGA003159	4.49563	1.57512	-1.51306	0.00868263
	BGIBMGA003160	212.48	95.9797	-1.14652	0.000313547
	BGIBMGA003197	3882.12	867.878	-2.16128	0.000313547
	BGIBMGA003198	242.144	102.453	-1.24091	0.000313547
	BGIBMGA003199	9.82956	0.457862	-4.42414	0.00128133
	BGIBMGA003219	36.6132	1.34255	-4.76931	0.000313547
	BGIBMGA003220	58.3228	2.40504	-4.59993	0.000580947
	BGIBMGA003225	101.727	38.738	-1.39288	0.00171283
	BGIBMGA003230	13.4092	3.378	-1.98899	0.000313547
	BGIBMGA003242	4171.33	282.177	-3.88584	0.000313547
	BGIBMGA003244	2815.4	0.668715	-12.0397	0.0209523
	BGIBMGA003245	919.197	0.709086	-10.3402	0.002514
	BGIBMGA003246	1166.05	218.073	-2.41874	0.000313547
	BGIBMGA003249	108880	12004	-3.18115	0.00417035
	BGIBMGA003250	3843.47	2.072	-10.8572	0.00171283
	BGIBMGA003251	945.251	0	-	0.000313547
	BGIBMGA003258	45.4086	19.3828	-1.22819	0.000827519
	BGIBMGA003269	9.64759	3.79652	-1.34549	0.016481
	BGIBMGA003273	30.0835	4.83334	-2.63788	0.000313547
	BGIBMGA003275	11.786	4.417	-1.41594	0.0259897
	BGIBMGA003276	1040.66	180.19	-2.5299	0.000313547
	BGIBMGA003297	1.68869	0	-	0.00451164
	BGIBMGA003299	7.80378	0.423912	-4.20234	0.000313547
	BGIBMGA003305	57.2186	23.0669	-1.31066	0.000313547
	BGIBMGA003316	47.2801	3.07814	-3.9411	0.000580947
	BGIBMGA003320	14.2135	6.86582	-1.04976	0.0125524
	BGIBMGA003331	18.0286	5.30345	-1.76528	0.0085199
	BGIBMGA003333	8.17093	2.22272	-1.87818	0.00469215
	BGIBMGA003337	3290.33	1098.13	-1.58318	0.000313547
	BGIBMGA003338	759.438	295.634	-1.36112	0.000313547
	BGIBMGA003342	2.47338	0	-	0.000313547
	BGIBMGA003344	88.3672	8.57119	-3.36594	0.000313547
	BGIBMGA003345	31.7748	9.3357	-1.76705	0.0085199
	BGIBMGA003354	2.2965	0.631975	-1.8615	0.0237138
	BGIBMGA003357	12.7296	3.7245	-1.77307	0.0276558
	BGIBMGA003359	25.6044	3.29776	-2.95683	0.000313547
	BGIBMGA003368	129.368	56.0327	-1.20714	0.000313547
	BGIBMGA003379	742.475	1.15311	-9.33067	0.000313547
	BGIBMGA003380	1868.22	4.63017	-8.65638	0.000313547
	BGIBMGA003381	81264.1	3137.8	-4.69479	0.000313547
	BGIBMGA003382	1676.6	312.891	-2.4218	0.000313547
	BGIBMGA003383	839.702	42.0573	-4.31945	0.000313547
	BGIBMGA003384	185.465	0.401982	-8.8498	0.00504358
	BGIBMGA003397	4386.42	1864.93	-1.23393	0.002514
	BGIBMGA003404	5.75208	0.949549	-2.59877	0.0103426
	BGIBMGA003405	11.9714	2.99313	-1.99986	0.01469
	BGIBMGA003410	64.6971	6.54631	-3.30495	0.00651102
	BGIBMGA003411	132.988	11.9238	-3.47938	0.000313547
	BGIBMGA003412	10755.7	5307.84	-1.0189	0.00381423
	BGIBMGA003415	164.004	19.7081	-3.05687	0.000313547
	BGIBMGA003423	3.00433	0	-	0.000313547
	BGIBMGA003425	16.9636	7.87806	-1.10653	0.00882277
	BGIBMGA003437	5.37754	0.252128	-4.41472	0.000580947
	BGIBMGA003440	31.1576	14.7354	-1.0803	0.003461
	BGIBMGA003456	174.584	58.0761	-1.5879	0.000313547
	BGIBMGA003458	7.63343	2.57547	-1.56749	0.00451164
	BGIBMGA003467	25.372	10.4258	-1.28308	0.000313547
	BGIBMGA003481	48.1384	1.37684	-5.12776	0.000313547
	BGIBMGA003485	14.8816	4.16203	-1.83817	0.00128133
	BGIBMGA003486	52.6335	18.7128	-1.49195	0.000313547
	BGIBMGA003494	134.797	39.3097	-1.77783	0.000313547
	BGIBMGA003506	20.7912	2.99171	-2.79693	0.000313547
	BGIBMGA003508	92.8119	7.82569	-3.56802	0.000313547
	BGIBMGA003511	26.3015	1.58827	-4.04961	0.00309544
	BGIBMGA003536	30.3544	12.0479	-1.33312	0.00539364
	BGIBMGA003543	68.7593	14.9967	-2.19691	0.000313547
	BGIBMGA003553	25.2583	3.98066	-2.66568	0.000313547
	BGIBMGA003564	404.109	194.991	-1.05133	0.000313547
	BGIBMGA003572	252.25	22.1658	-3.50844	0.000313547
	BGIBMGA003573	33.6294	0	-	0.000313547
	BGIBMGA003575	5.08069	0	-	0.000313547
	BGIBMGA003595	4.67836	0	-	0.00746628
	BGIBMGA003598	12.0226	2.17841	-2.46441	0.000313547
	BGIBMGA003612	99.7195	0	-	0.000313547
	BGIBMGA003613	318.831	64.0117	-2.31638	0.00291356
	BGIBMGA003629	5.63909	2.23137	-1.33754	0.0257572
	BGIBMGA003630	7.03414	2.85985	-1.29843	0.0434882
	BGIBMGA003645	176.961	67.7544	-1.38505	0.000313547
	BGIBMGA003656	729.334	116.807	-2.64245	0.000313547
	BGIBMGA003668	89.2168	29.0664	-1.61796	0.000313547
	BGIBMGA003683	6.06685	0.294406	-4.36507	0.0249398
	BGIBMGA003688	301.649	109.957	-1.45593	0.000313547
	BGIBMGA003690	4.52127	0.373138	-3.59894	0.000313547
	BGIBMGA003693	4.7447	0.243336	-4.28529	0.0258771
	BGIBMGA003697	20.0857	3.18293	-2.65774	0.000313547
	BGIBMGA003703	20.0215	8.09421	-1.30659	0.000313547
	BGIBMGA003713	399.092	97.5705	-2.03221	0.00212659
	BGIBMGA003714	43.0686	7.74991	-2.47438	0.000313547
	BGIBMGA003715	14.8373	3.83921	-1.95034	0.00327811
	BGIBMGA003719	136.907	5.21471	-4.71446	0.00762498
	BGIBMGA003720	18.7456	5.88585	-1.67123	0.000313547
	BGIBMGA003724	6.52084	2.22241	-1.55293	0.00363104
	BGIBMGA003736	174.852	5.64027	-4.95423	0.000313547
	BGIBMGA003739	32.7004	2.43604	-3.7467	0.000313547
	BGIBMGA003763	76.4889	14.645	-2.38485	0.000313547
	BGIBMGA003791	23.8814	0.596339	-5.32361	0.00604797
	BGIBMGA003800	21.6933	10.4874	-1.04859	0.00714799
	BGIBMGA003802	6.3763	1.02198	-2.64136	0.000580947
	BGIBMGA003808	10.3197	3.41755	-1.59436	0.0143233
	BGIBMGA003817	85.1981	4.29985	-4.30846	0.000313547
	BGIBMGA003821	33.9058	8.33508	-2.02426	0.00232511
	BGIBMGA003836	30.8552	0	-	0.00327811
	BGIBMGA003841	9.86341	3.23169	-1.6098	0.000313547
	BGIBMGA003846	2.02752	0	-	0.000313547
	BGIBMGA003847	41.4283	2.9028	-3.8351	0.000313547
	BGIBMGA003848	32.1028	0.684884	-5.55069	0.003461
	BGIBMGA003851	4.08511	1.27077	-1.68467	0.0222339
	BGIBMGA003865	53.0981	0	-	0.000313547
	BGIBMGA003908	14.5457	2.17594	-2.74088	0.00149985
	BGIBMGA003912	1229.63	378.762	-1.69886	0.000313547
	BGIBMGA003921	7.56347	0	-	0.000313547
	BGIBMGA003922	8.54623	0	-	0.000313547
	BGIBMGA003923	1606.68	512.887	-1.64737	0.000313547
	BGIBMGA003927	132.439	3.37751	-5.29323	0.000313547
	BGIBMGA003935	29.8195	14.0378	-1.08694	0.00746628
	BGIBMGA003950	51.1844	17.7342	-1.52917	0.000313547
	BGIBMGA003956	2.72166	0	-	0.000313547
	BGIBMGA003960	48.4899	7.13709	-2.76428	0.000313547
	BGIBMGA003969	211.667	80.1893	-1.40032	0.000313547
	BGIBMGA003973	5.45235	1.86049	-1.5512	0.00291356
	BGIBMGA003975	29.4952	0	-	0.000313547
	BGIBMGA003988	29.2505	0	-	0.000313547
	BGIBMGA003991	549.496	132.215	-2.05522	0.000313547
	BGIBMGA004006	19.3238	1.98031	-3.28658	0.00327811
	BGIBMGA004013	286.737	21.6358	-3.72824	0.000313547
	BGIBMGA004031	24.9095	7.92617	-1.652	0.00572801
	BGIBMGA004037	274.248	7.99944	-5.09944	0.000313547
	BGIBMGA004040	466.37	1.68144	-8.11564	0.0338141
	BGIBMGA004041	40.817	1.71907	-4.56947	0.0420232
	BGIBMGA004044	43.0693	0	-	0.000313547
	BGIBMGA004055	63.6202	30.1812	-1.07583	0.000313547
	BGIBMGA004059	1133.4	188.247	-2.58996	0.000313547
	BGIBMGA004064	269.692	57.6771	-2.22524	0.000313547
	BGIBMGA004065	29.9299	2.82097	-3.40732	0.01469
	BGIBMGA004068	226.426	14.2432	-3.99069	0.00149985
	BGIBMGA004074	7.76847	0	-	0.002514
	BGIBMGA004112	132.653	65.0134	-1.02885	0.000313547
	BGIBMGA004115	2.1391	0	-	0.000313547
	BGIBMGA004140	12.1286	2.31626	-2.38855	0.000313547
	BGIBMGA004148	3.25403	0	-	0.000313547
	BGIBMGA004151	107.472	25.2529	-2.08944	0.000313547
	BGIBMGA004157	15908.7	0.337814	-15.5232	0.00791884
	BGIBMGA004172	298.879	1.19865	-7.96201	0.000313547
	BGIBMGA004175	357.801	153.887	-1.21729	0.000313547
	BGIBMGA004189	1.78683	0	-	0.00923558
	BGIBMGA004197	24.4271	5.57821	-2.13061	0.000313547
	BGIBMGA004224	8.54213	1.0557	-3.0164	0.00128133
	BGIBMGA004234	8.22077	1.47264	-2.48087	0.014077
	BGIBMGA004243	3.70193	0.485008	-2.9322	0.0157064
	BGIBMGA004247	52.6004	20.8653	-1.33397	0.000313547
	BGIBMGA004257	4.605	0.529729	-3.11988	0.00291356
	BGIBMGA004276	910.746	16.9746	-5.7456	0.000313547
	BGIBMGA004294	290.626	20.741	-3.80861	0.000313547
	BGIBMGA004306	4.47655	1.12405	-1.99368	0.00327811
	BGIBMGA004307	2699.43	822.395	-1.71475	0.00149985
	BGIBMGA004308	2.64037	0.617895	-2.09531	0.00572801
	BGIBMGA004320	39.6777	17.7077	-1.16395	0.000313547
	BGIBMGA004321	12.4213	3.79187	-1.71183	0.000313547
	BGIBMGA004322	10.8431	1.35591	-2.99944	0.000313547
	BGIBMGA004323	15.892	1.78013	-3.15825	0.000313547
	BGIBMGA004325	18.6401	4.65061	-2.00292	0.000313547
	BGIBMGA004330	2.65607	0	-	0.000313547
	BGIBMGA004340	1097.34	47.7659	-4.52189	0.000313547
	BGIBMGA004341	3.71302	0.668521	-2.47355	0.0155685
	BGIBMGA004343	1642.98	535.008	-1.61868	0.000313547
	BGIBMGA004356	5292.4	1845.02	-1.52029	0.000313547
	BGIBMGA004364	32.728	0	-	0.000313547
	BGIBMGA004365	71.2078	1.77225	-5.32838	0.000313547
	BGIBMGA004369	101.444	29.2277	-1.79527	0.000313547
	BGIBMGA004373	9.45879	3.92303	-1.26969	0.0221201
	BGIBMGA004375	3014.65	1417.35	-1.08879	0.00572801
	BGIBMGA004385	27.2872	0	-	0.000313547
	BGIBMGA004387	32.4286	0	-	0.000313547
	BGIBMGA004416	95.4694	44.1818	-1.11159	0.000313547
	BGIBMGA004417	60.4715	25.6237	-1.23877	0.000313547
	BGIBMGA004418	19.1172	4.00776	-2.254	0.00666991
	BGIBMGA004421	162.904	68.5448	-1.2489	0.000313547
	BGIBMGA004426	940.732	85.9697	-3.45188	0.000313547
	BGIBMGA004427	1013.53	81.5767	-3.63509	0.000313547
	BGIBMGA004447	7.83547	3.40905	-1.20065	0.00232511
	BGIBMGA004450	3.18971	1.26066	-1.33925	0.0377328
	BGIBMGA004451	7.88349	1.25999	-2.64542	0.0351444
	BGIBMGA004468	181.973	1.80904	-6.65235	0.000313547
	BGIBMGA004472	1.66029	0	-	0.000313547
	BGIBMGA004473	11.3087	0.335083	-5.07677	0.0488207
	BGIBMGA004475	41.0433	0.338002	-6.92397	0.0379328
	BGIBMGA004479	1.65446	0	-	0.00635057
	BGIBMGA004482	43.8433	15.9119	-1.46225	0.000313547
	BGIBMGA004488	1187.2	590.247	-1.00818	0.000313547
	BGIBMGA004492	71.0894	30.8624	-1.20379	0.0481808
	BGIBMGA004498	4924.32	562.562	-3.12984	0.000313547
	BGIBMGA004527	2.36423	0.252157	-3.22897	0.0348497
	BGIBMGA004528	2.50783	0	-	0.0270434
	BGIBMGA004540	7433.67	3264.16	-1.18736	0.00417035
	BGIBMGA004548	3.67445	0.211901	-4.11607	0.0254174
	BGIBMGA004549	3.17593	0.18527	-4.09948	0.000580947
	BGIBMGA004561	9.67895	3.15937	-1.61521	0.0381707
	BGIBMGA004566	31.1631	13.23	-1.23602	0.003461
	BGIBMGA004571	7.45092	2.90637	-1.3582	0.00272299
	BGIBMGA004577	53.5054	13.6496	-1.97083	0.000313547
	BGIBMGA004579	2.26415	0.696643	-1.70048	0.018423
	BGIBMGA004585	309.691	0.655121	-8.88485	0.000313547
	BGIBMGA004586	35.3318	11.8765	-1.57286	0.000313547
	BGIBMGA004606	382.308	47.4447	-3.01041	0.000313547
	BGIBMGA004608	254.399	77.3018	-1.71852	0.000313547
	BGIBMGA004615	148.079	22.0058	-2.75041	0.000313547
	BGIBMGA004622	49.8319	0.92475	-5.75186	0.00291356
	BGIBMGA004630	2440.07	392.096	-2.63765	0.000313547
	BGIBMGA004654	5.68963	0	-	0.000313547
	BGIBMGA004655	36.403	2.53249	-3.84543	0.000313547
	BGIBMGA004663	11.6588	4.44441	-1.39135	0.027577
	BGIBMGA004667	42.826	5.38958	-2.99024	0.000313547
	BGIBMGA004683	15.284	2.7202	-2.49024	0.000313547
	BGIBMGA004693	23.8999	10.9764	-1.1226	0.0102117
	BGIBMGA004702	6.74207	2.51987	-1.41984	0.0349361
	BGIBMGA004706	191.142	93.4027	-1.03311	0.000313547
	BGIBMGA004708	95.4645	17.1793	-2.47429	0.000313547
	BGIBMGA004717	5.55031	0.818795	-2.76099	0.0203146
	BGIBMGA004718	3.68915	0	-	0.000313547
	BGIBMGA004745	78.3343	11.1235	-2.81603	0.000313547
	BGIBMGA004751	5.33518	1.62959	-1.71103	0.0283119
	BGIBMGA004805	78.062	4.45222	-4.13203	0.00128133
	BGIBMGA004819	119.189	48.935	-1.28431	0.000827519
	BGIBMGA004830	5.54527	2.27674	-1.28429	0.0243226
	BGIBMGA004857	771.743	249.66	-1.62815	0.0172089
	BGIBMGA004858	120.597	30.3276	-1.99149	0.000313547
	BGIBMGA004860	69.038	0	-	0.000313547
	BGIBMGA004861	10.1891	0.592409	-4.10429	0.00128133
	BGIBMGA004866	31.4563	3.97295	-2.98506	0.000313547
	BGIBMGA004874	3.00244	0	-	0.0110033
	BGIBMGA004876	86.0637	36.2162	-1.24877	0.000313547
	BGIBMGA004882	278.117	37.2332	-2.90103	0.000313547
	BGIBMGA004884	134.195	41.4588	-1.69459	0.00171283
	BGIBMGA004889	275.536	79.4431	-1.79425	0.000313547
	BGIBMGA004905	787.602	278.339	-1.50063	0.000313547
	BGIBMGA004906	7.78843	2.62111	-1.57115	0.00128133
	BGIBMGA004911	49481.4	6097.23	-3.02066	0.000313547
	BGIBMGA004935	368.706	35.9406	-3.35879	0.000313547
	BGIBMGA004950	54.9232	1.72102	-4.99608	0.000313547
	BGIBMGA004951	129.658	43.0223	-1.59156	0.0329161
	BGIBMGA004958	806.95	317.112	-1.34749	0.010892
	BGIBMGA004979	130.321	55.7511	-1.22499	0.000313547
	BGIBMGA004988	152.311	30.8655	-2.30295	0.000313547
	BGIBMGA004998	5.37182	0.29655	-4.17907	0.000580947
	BGIBMGA005004	10.5439	0	-	0.00451164
	BGIBMGA005006	161.083	62.7943	-1.3591	0.00128133
	BGIBMGA005013	19.9576	2.92013	-2.77283	0.000313547
	BGIBMGA005021	146.211	6.11271	-4.5801	0.00327811
	BGIBMGA005036	137.385	43.1556	-1.67061	0.000313547
	BGIBMGA005041	27.4627	13.6692	-1.00655	0.000313547
	BGIBMGA005048	8.52144	3.02779	-1.49283	0.000313547
	BGIBMGA005052	89.1193	24.3061	-1.87442	0.000313547
	BGIBMGA005057	17.4056	7.89208	-1.14108	0.00791884
	BGIBMGA005067	57.8644	28.3441	-1.02963	0.00729835
	BGIBMGA005080	5.1323	0.988501	-2.37629	0.00192151
	BGIBMGA005094	44.7509	10.5437	-2.08553	0.000313547
	BGIBMGA005096	2.66513	0	-	0.00682218
	BGIBMGA005098	65.0429	0	-	0.0213331
	BGIBMGA005105	10.4881	5.03812	-1.05779	0.00128133
	BGIBMGA005115	724.481	253.482	-1.51507	0.000313547
	BGIBMGA005123	1.87281	0	-	0.000313547
	BGIBMGA005126	1094.34	316.497	-1.7898	0.000313547
	BGIBMGA005129	12.5117	1.17826	-3.40855	0.000313547
	BGIBMGA005130	117.667	3.19237	-5.20393	0.000313547
	BGIBMGA005131	74.5291	29.229	-1.35041	0.000313547
	BGIBMGA005143	77.5432	36.6998	-1.07923	0.00381423
	BGIBMGA005144	202.309	38.5454	-2.39193	0.000313547
	BGIBMGA005149	638.962	107.943	-2.56546	0.000313547
	BGIBMGA005150	2.27274	0.57976	-1.97091	0.00363104
	BGIBMGA005156	8.65663	0	-	0.000313547
	BGIBMGA005159	318.463	0	-	0.000313547
	BGIBMGA005164	63.9835	14.9002	-2.10237	0.000313547
	BGIBMGA005172	68.1264	11.9386	-2.51258	0.000313547
	BGIBMGA005173	146.73	69.7369	-1.07317	0.000313547
	BGIBMGA005174	293.476	33.5948	-3.12693	0.000313547
	BGIBMGA005196	10.4463	1.8371	-2.50749	0.00682218
	BGIBMGA005202	132.305	59.1818	-1.16065	0.000313547
	BGIBMGA005207	6.80316	1.70287	-1.99824	0.00291356
	BGIBMGA005208	17.8584	0.410505	-5.44306	0.0329161
	BGIBMGA005225	315.265	21.5683	-3.86958	0.018423
	BGIBMGA005226	159.588	4.92111	-5.01922	0.000313547
	BGIBMGA005233	9.73673	2.6278	-1.88958	0.0371197
	BGIBMGA005262	5.28833	0.745993	-2.82558	0.00714799
	BGIBMGA005266	69.6409	4.19977	-4.05155	0.000313547
	BGIBMGA005270	155.061	31.3789	-2.30497	0.000313547
	BGIBMGA005293	13.2122	1.59767	-3.04782	0.000313547
	BGIBMGA005299	75914.6	6748.19	-3.4918	0.000313547
	BGIBMGA005300	31.5994	4.57728	-2.78733	0.000313547
	BGIBMGA005301	1136.5	47.8238	-4.57073	0.000313547
	BGIBMGA005302	211.412	18.9285	-3.48143	0.000313547
	BGIBMGA005309	35.9651	9.55738	-1.91191	0.027577
	BGIBMGA005310	29.481	4.26842	-2.78801	0.000313547
	BGIBMGA005318	25.0466	2.07847	-3.59102	0.000313547
	BGIBMGA005320	16.9366	1.18648	-3.83538	0.000580947
	BGIBMGA005330	4.92423	1.15023	-2.09797	0.0062003
	BGIBMGA005341	2100.49	536.836	-1.96817	0.000313547
	BGIBMGA005348	17.8461	8.33182	-1.0989	0.00433274
	BGIBMGA005353	203.679	58.8835	-1.79037	0.000313547
	BGIBMGA005356	7.87511	2.04673	-1.94398	0.00936744
	BGIBMGA005359	36.9891	3.10441	-3.57471	0.000313547
	BGIBMGA005387	58.4861	25.9492	-1.17241	0.0324425
	BGIBMGA005398	4.81735	0	-	0.010892
	BGIBMGA005411	6.15395	0	-	0.000313547
	BGIBMGA005418	197.928	46.7085	-2.08322	0.000313547
	BGIBMGA005421	1.41727	0	-	0.000313547
	BGIBMGA005440	14.7617	0.775959	-4.24974	0.0255309
	BGIBMGA005460	108.463	27.7949	-1.9643	0.000313547
	BGIBMGA005462	709.949	299.43	-1.2455	0.000313547
	BGIBMGA005467	5.74054	1.41254	-2.0229	0.0155685
	BGIBMGA005475	356.02	172.259	-1.04738	0.000313547
	BGIBMGA005477	25.0927	10.9741	-1.19317	0.000313547
	BGIBMGA005485	109.217	5.56541	-4.29457	0.000313547
	BGIBMGA005489	32.2549	5.73078	-2.49271	0.00433274
	BGIBMGA005504	124.855	51.4015	-1.28037	0.000313547
	BGIBMGA005536	171.7	29.1847	-2.55661	0.000313547
	BGIBMGA005544	146.707	63.4505	-1.20923	0.000313547
	BGIBMGA005547	7.62921	0.840627	-3.182	0.0244382
	BGIBMGA005552	165.85	54.6176	-1.60244	0.000313547
	BGIBMGA005556	196.902	54.648	-1.84924	0.000313547
	BGIBMGA005572	20.6363	1.16278	-4.14953	0.000313547
	BGIBMGA005579	9.78119	4.01915	-1.28312	0.00729835
	BGIBMGA005580	15.9173	3.07145	-2.3736	0.000580947
	BGIBMGA005586	509.598	221.123	-1.20451	0.000313547
	BGIBMGA005599	45.7767	15.1047	-1.59962	0.00451164
	BGIBMGA005600	53.1337	24.9353	-1.09144	0.000313547
	BGIBMGA005602	1.97174	0	-	0.000313547
	BGIBMGA005603	13.9319	2.55916	-2.44465	0.00309544
	BGIBMGA005604	40.6564	11.3941	-1.8352	0.000313547
	BGIBMGA005614	13.2101	4.42302	-1.57853	0.000827519
	BGIBMGA005615	59.8634	22.8102	-1.392	0.00192151
	BGIBMGA005636	55.7792	21.2329	-1.39342	0.000313547
	BGIBMGA005649	37.0998	16.5679	-1.16302	0.000313547
	BGIBMGA005654	3.03473	0	-	0.000313547
	BGIBMGA005657	40.5202	13.9307	-1.54038	0.000313547
	BGIBMGA005658	197.008	11.6933	-4.0745	0.000313547
	BGIBMGA005662	29.9289	13.0503	-1.19746	0.0120008
	BGIBMGA005664	30.9084	1.30774	-4.56285	0.000313547
	BGIBMGA005665	34.7098	9.5664	-1.85929	0.000313547
	BGIBMGA005668	35.3756	6.27742	-2.49451	0.00381423
	BGIBMGA005671	3.15336	0	-	0.00106194
	BGIBMGA005672	570.671	0	-	0.000313547
	BGIBMGA005684	15546.3	4059.79	-1.93709	0.000313547
	BGIBMGA005697	521.387	0	-	0.000313547
	BGIBMGA005704	21.09	0	-	0.000313547
	BGIBMGA005722	19.0762	7.53179	-1.34071	0.000313547
	BGIBMGA005727	94.4529	10.1279	-3.22126	0.000313547
	BGIBMGA005734	95.6685	45.3709	-1.07628	0.00212659
	BGIBMGA005736	163.258	20.5852	-2.98748	0.000313547
	BGIBMGA005761	20.0438	4.59989	-2.12348	0.00106194
	BGIBMGA005781	1724.4	174.874	-3.30171	0.000313547
	BGIBMGA005783	5.49561	0	-	0.00451164
	BGIBMGA005786	49.3978	0.552047	-6.48351	0.0039995
	BGIBMGA005787	15.6783	0	-	0.000313547
	BGIBMGA005813	180.228	67.9689	-1.40687	0.00128133
	BGIBMGA005854	34.3483	13.2548	-1.37372	0.000313547
	BGIBMGA005885	30.4098	14.9992	-1.01965	0.00171283
	BGIBMGA005891	3.37904	0	-	0.016601
	BGIBMGA005896	28.2206	12.5308	-1.17127	0.00272299
	BGIBMGA005899	14.389	6.58241	-1.12828	0.0118535
	BGIBMGA005908	24.2174	2.49463	-3.27915	0.000313547
	BGIBMGA005918	38.1758	18.7247	-1.02771	0.0039995
	BGIBMGA005928	17993.6	4368.15	-2.04239	0.000313547
	BGIBMGA005937	188.045	86.3322	-1.12311	0.00171283
	BGIBMGA005942	125	0.366404	-8.41428	0.0399247
	BGIBMGA005943	73.9118	33.3067	-1.14999	0.000313547
	BGIBMGA005952	35.6196	6.75017	-2.39968	0.000313547
	BGIBMGA005954	1.64107	0	-	0.000313547
	BGIBMGA005957	12.7727	1.44096	-3.14796	0.000313547
	BGIBMGA005972	7.98173	0.404613	-4.30209	0.00128133
	BGIBMGA005977	56.1014	15.1151	-1.89204	0.000313547
	BGIBMGA005988	9.20831	1.19883	-2.94131	0.000313547
	BGIBMGA005996	81.7946	29.1832	-1.48687	0.000313547
	BGIBMGA006002	8.63707	1.03718	-3.05788	0.00192151
	BGIBMGA006005	4.94261	0.210517	-4.55327	0.000313547
	BGIBMGA006012	23.8542	3.40334	-2.80922	0.000580947
	BGIBMGA006027	25.9309	8.64991	-1.58391	0.000313547
	BGIBMGA006032	16.2561	3.87164	-2.06996	0.0062003
	BGIBMGA006036	127.291	35.5138	-1.84168	0.000313547
	BGIBMGA006037	209.764	84.9739	-1.30367	0.000313547
	BGIBMGA006053	2.19495	0	-	0.000313547
	BGIBMGA006056	146.739	3.0918	-5.56867	0.000313547
	BGIBMGA006083	6.68831	0.980216	-2.77047	0.00996033
	BGIBMGA006097	2.38785	0.908455	-1.39422	0.0280814
	BGIBMGA006098	1.96058	0.398824	-2.29745	0.0129555
	BGIBMGA006113	2.12625	0	-	0.000313547
	BGIBMGA006117	15.3591	7.02093	-1.12936	0.0195559
	BGIBMGA006129	56.938	22.7601	-1.32288	0.000313547
	BGIBMGA006135	132.374	0	-	0.000313547
	BGIBMGA006152	7.81395	3.25378	-1.26394	0.0149391
	BGIBMGA006160	33.142	16.4956	-1.00658	0.0151811
	BGIBMGA006174	59.522	25.3652	-1.23057	0.0106333
	BGIBMGA006176	5.44902	1.98549	-1.4565	0.0454554
	BGIBMGA006185	5.39304	0.581293	-3.21376	0.00982605
	BGIBMGA006189	26.6443	3.78263	-2.81637	0.000313547
	BGIBMGA006191	40.8008	19.5338	-1.06263	0.00897111
	BGIBMGA006209	1532.74	647.525	-1.24311	0.000313547
	BGIBMGA006211	2.03809	0	-	0.000313547
	BGIBMGA006216	189.619	75.242	-1.3335	0.000313547
	BGIBMGA006230	59.2853	26.6786	-1.15199	0.00128133
	BGIBMGA006233	12.5999	4.52112	-1.47866	0.00882277
	BGIBMGA006239	10007.9	578.83	-4.11186	0.000313547
	BGIBMGA006259	254.664	87.6008	-1.53958	0.000313547
	BGIBMGA006283	9.77099	0.756004	-3.69204	0.000313547
	BGIBMGA006286	5.81727	0.812177	-2.84048	0.0362133
	BGIBMGA006289	27.488	4.69637	-2.54918	0.00417035
	BGIBMGA006296	111.143	21.8069	-2.34956	0.000313547
	BGIBMGA006301	58.8192	24.7406	-1.24941	0.000313547
	BGIBMGA006315	81.4637	33.5694	-1.27901	0.000313547
	BGIBMGA006324	19.6089	7.55597	-1.37582	0.0302079
	BGIBMGA006332	15.8966	0.813159	-4.28904	0.000313547
	BGIBMGA006335	25.6603	0.614012	-5.38513	0.000580947
	BGIBMGA006359	44.966	11.6546	-1.94794	0.000313547
	BGIBMGA006362	205.67	102.346	-1.00688	0.000580947
	BGIBMGA006367	5.15303	1.83926	-1.4863	0.000580947
	BGIBMGA006370	24.4266	3.63585	-2.74809	0.000313547
	BGIBMGA006391	30.4325	2.95701	-3.3634	0.000580947
	BGIBMGA006415	292.672	80.5356	-1.86159	0.000313547
	BGIBMGA006419	68.152	6.06916	-3.48919	0.000313547
	BGIBMGA006442	24.0549	10.8284	-1.15151	0.00729835
	BGIBMGA006446	21.8265	3.32195	-2.71598	0.0062003
	BGIBMGA006456	32.1529	1.57059	-4.35557	0.000313547
	BGIBMGA006483	100.181	15.1986	-2.7206	0.000313547
	BGIBMGA006508	369.381	160.543	-1.20215	0.000313547
	BGIBMGA006513	10.1652	2.4467	-2.05472	0.0224541
	BGIBMGA006514	758.662	296.822	-1.35386	0.00291356
	BGIBMGA006518	217.918	60.8034	-1.84156	0.000313547
	BGIBMGA006540	648.69	9.40441	-6.10805	0.000313547
	BGIBMGA006544	15.7651	2.35635	-2.74211	0.000580947
	BGIBMGA006581	25.5817	12.5308	-1.02964	0.000580947
	BGIBMGA006587	1770.47	0.657612	-11.3946	0.0256513
	BGIBMGA006595	8.76517	1.51352	-2.53388	0.00171283
	BGIBMGA006601	1.94265	0.323062	-2.58814	0.0319004
	BGIBMGA006602	33.9104	14.2879	-1.24693	0.000580947
	BGIBMGA006604	38.3149	15.0024	-1.35271	0.0104866
	BGIBMGA006606	56.5179	8.16062	-2.79196	0.000313547
	BGIBMGA006623	8.95628	1.82509	-2.29493	0.00806508
	BGIBMGA006642	13.1638	5.75017	-1.1949	0.0196821
	BGIBMGA006647	28.6621	10.2818	-1.47905	0.000580947
	BGIBMGA006691	18.1403	3.94272	-2.20194	0.000313547
	BGIBMGA006692	36.1653	6.34578	-2.51074	0.000313547
	BGIBMGA006693	10.5634	0.304452	-5.11672	0.000313547
	BGIBMGA006694	69.3906	13.3679	-2.37597	0.000313547
	BGIBMGA006698	20.7985	3.38633	-2.61868	0.000827519
	BGIBMGA006700	14.0755	4.2376	-1.73187	0.0185355
	BGIBMGA006705	12.9102	2.07819	-2.63511	0.000313547
	BGIBMGA006711	171.288	59.1605	-1.53372	0.000313547
	BGIBMGA006717	11.5319	0.764001	-3.91591	0.00128133
	BGIBMGA006718	9.21921	0.515903	-4.15947	0.0148079
	BGIBMGA006731	131.228	9.16246	-3.84019	0.000313547
	BGIBMGA006732	93.0659	1.633	-5.83265	0.000313547
	BGIBMGA006740	11.2042	4.69774	-1.254	0.0494227
	BGIBMGA006755	529.166	1.21781	-8.76329	0.00171283
	BGIBMGA006756	235.517	0.506337	-8.86152	0.000827519
	BGIBMGA006757	176.06	0	-	0.000313547
	BGIBMGA006763	16.2245	7.83474	-1.05022	0.000313547
	BGIBMGA006768	255.066	4.46219	-5.83698	0.000313547
	BGIBMGA006775	224.046	3.75142	-5.90021	0.000313547
	BGIBMGA006781	1537.96	410.102	-1.90696	0.00363104
	BGIBMGA006794	1467.27	706.172	-1.05504	0.00106194
	BGIBMGA006799	2.36553	0.142984	-4.04823	0.0148079
	BGIBMGA006803	246.85	14.7205	-4.06773	0.000313547
	BGIBMGA006806	58.316	19.833	-1.55599	0.000827519
	BGIBMGA006812	29.2615	1.27777	-4.51731	0.000313547
	BGIBMGA006826	1.89009	0	-	0.00327811
	BGIBMGA006835	2143.27	740.022	-1.53418	0.000313547
	BGIBMGA006839	57.9084	16.3563	-1.82392	0.000313547
	BGIBMGA006859	768.724	177.897	-2.11143	0.000313547
	BGIBMGA006867	12093.8	3888.12	-1.63713	0.000313547
	BGIBMGA006872	293.084	27.265	-3.42619	0.000313547
	BGIBMGA006873	6.49577	1.56809	-2.05049	0.00149985
	BGIBMGA006875	20.6414	4.32594	-2.25445	0.000313547
	BGIBMGA006916	73.8002	2.56589	-4.84609	0.000313547
	BGIBMGA006922	3.40636	1.01814	-1.74229	0.0185355
	BGIBMGA006929	1.94872	0.362996	-2.4245	0.0496306
	BGIBMGA006936	11.4316	1.65327	-2.78963	0.000313547
	BGIBMGA006959	76.0468	34.7939	-1.12805	0.000313547
	BGIBMGA006978	4.16776	0.817195	-2.35052	0.014434
	BGIBMGA006986	7403.62	3406.95	-1.11975	0.00417035
	BGIBMGA006991	34.6196	4.9323	-2.81126	0.0297531
	BGIBMGA007005	215.341	103.358	-1.05897	0.000313547
	BGIBMGA007011	59.123	0	-	0.016601
	BGIBMGA007012	42.3922	1.64851	-4.68456	0.000313547
	BGIBMGA007013	565.32	37.6857	-3.90698	0.000313547
	BGIBMGA007016	150.213	74.5978	-1.00981	0.000313547
	BGIBMGA007030	7.17647	1.32058	-2.44211	0.000580947
	BGIBMGA007039	8696.99	1113.91	-2.96489	0.000313547
	BGIBMGA007042	23.829	6.78171	-1.813	0.000313547
	BGIBMGA007043	2009.72	837.922	-1.2621	0.000313547
	BGIBMGA007060	35.4011	16.0805	-1.13848	0.0203146
	BGIBMGA007061	1732.87	421.566	-2.03934	0.00232511
	BGIBMGA007063	19.9515	8.66087	-1.20392	0.00192151
	BGIBMGA007070	34.1675	0.939727	-5.18424	0.000313547
	BGIBMGA007072	531.608	72.9562	-2.86526	0.000313547
	BGIBMGA007080	137.332	56.0376	-1.2932	0.000313547
	BGIBMGA007093	192.407	65.5411	-1.55369	0.000313547
	BGIBMGA007106	13.6238	1.69328	-3.00823	0.0085199
	BGIBMGA007108	44.1811	20.2715	-1.12398	0.000313547
	BGIBMGA007119	131.178	28.2489	-2.21526	0.000313547
	BGIBMGA007126	437.166	0.906757	-8.91325	0.000827519
	BGIBMGA007146	10.67	0.268658	-5.31165	0.0229877
	BGIBMGA007151	3.6196	1.30303	-1.47396	0.0200648
	BGIBMGA007156	79.5154	18.3451	-2.11584	0.00106194
	BGIBMGA007159	249.672	52.9892	-2.23626	0.000313547
	BGIBMGA007161	1570.49	237.846	-2.72311	0.000313547
	BGIBMGA007169	388.945	130.437	-1.57622	0.000313547
	BGIBMGA007172	234.389	108.916	-1.10569	0.000313547
	BGIBMGA007201	2.91131	0	-	0.000313547
	BGIBMGA007209	165.84	47.9608	-1.78986	0.000313547
	BGIBMGA007223	11.7974	0.203815	-5.85506	0.034035
	BGIBMGA007235	4.60464	0	-	0.00128133
	BGIBMGA007240	3.95386	1.31915	-1.58366	0.0456481
	BGIBMGA007281	33.2375	6.84573	-2.27953	0.000313547
	BGIBMGA007282	53.9452	14.3867	-1.90676	0.000313547
	BGIBMGA007303	122.925	23.8084	-2.36823	0.000313547
	BGIBMGA007311	1122.06	405.163	-1.46958	0.000313547
	BGIBMGA007314	44.754	20.6086	-1.11877	0.000313547
	BGIBMGA007319	32.8293	6.93231	-2.24357	0.000313547
	BGIBMGA007320	6503.43	2546.37	-1.35276	0.000313547
	BGIBMGA007324	12.4994	1.56043	-3.00185	0.00171283
	BGIBMGA007353	5.78791	1.59474	-1.85972	0.0155685
	BGIBMGA007363	14470.8	5653.78	-1.35586	0.000827519
	BGIBMGA007391	24.6428	6.04302	-2.02782	0.00106194
	BGIBMGA007397	322.136	94.0316	-1.77645	0.000313547
	BGIBMGA007412	6758.52	3136.57	-1.10752	0.00327811
	BGIBMGA007418	125.942	52.6918	-1.25711	0.000313547
	BGIBMGA007435	3.29888	0.880737	-1.90519	0.034123
	BGIBMGA007458	238.9	39.9134	-2.58146	0.000313547
	BGIBMGA007462	16.729	0.532229	-4.97416	0.000580947
	BGIBMGA007481	5.49833	0	-	0.000313547
	BGIBMGA007499	22.4955	5.60446	-2.00499	0.00923558
	BGIBMGA007501	102.843	31.7132	-1.69729	0.000313547
	BGIBMGA007527	76.5823	0.853135	-6.48809	0.000827519
	BGIBMGA007529	106.398	28.6988	-1.8904	0.000313547
	BGIBMGA007532	35.8922	15.4308	-1.21786	0.000313547
	BGIBMGA007536	385.996	104.816	-1.88073	0.000313547
	BGIBMGA007543	176.854	77.2064	-1.19577	0.00539364
	BGIBMGA007545	8.66146	1.72279	-2.32986	0.002514
	BGIBMGA007549	122.454	55.077	-1.15271	0.00381423
	BGIBMGA007557	91.9975	39.7998	-1.20883	0.000313547
	BGIBMGA007570	35.0031	17.0957	-1.03385	0.00149985
	BGIBMGA007623	38.1762	0	-	0.000313547
	BGIBMGA007627	31.6147	9.91567	-1.67282	0.0121396
	BGIBMGA007628	100.981	34.5756	-1.54626	0.0192856
	BGIBMGA007630	35.8529	12.2049	-1.55463	0.00192151
	BGIBMGA007633	7.9093	1.68132	-2.23395	0.0366312
	BGIBMGA007638	1.90101	0	-	0.000580947
	BGIBMGA007640	114.633	55.4917	-1.04667	0.00128133
	BGIBMGA007647	70.2278	27.8041	-1.33674	0.000313547
	BGIBMGA007651	22.2852	6.09813	-1.86965	0.00417035
	BGIBMGA007655	68.7225	1.79464	-5.25901	0.000313547
	BGIBMGA007662	6.5394	1.88167	-1.79715	0.00651102
	BGIBMGA007674	45.3546	0	-	0.000313547
	BGIBMGA007676	51.9543	23.4695	-1.14646	0.000580947
	BGIBMGA007677	37.8876	0.471242	-6.32911	0.0181803
	BGIBMGA007678	124.551	24.4708	-2.3476	0.000313547
	BGIBMGA007696	7.57228	0.728008	-3.3787	0.0139374
	BGIBMGA007706	144.528	64.0728	-1.17356	0.000313547
	BGIBMGA007738	3.95126	0.701437	-2.49393	0.00651102
	BGIBMGA007757	54.2976	1.20665	-5.49181	0.000313547
	BGIBMGA007767	105.658	0.889179	-6.89271	0.000313547
	BGIBMGA007777	108.042	0.793883	-7.08845	0.00363104
	BGIBMGA007782	107.151	42.1644	-1.34554	0.000313547
	BGIBMGA007790	133.966	56.1246	-1.25516	0.000313547
	BGIBMGA007794	6.99476	2.13098	-1.71476	0.00309544
	BGIBMGA007795	7824.9	2440.27	-1.68103	0.000313547
	BGIBMGA007804	177	17.6934	-3.32247	0.000313547
	BGIBMGA007837	9.5449	0.530726	-4.16869	0.000313547
	BGIBMGA007838	138.239	6.23026	-4.47173	0.000313547
	BGIBMGA007848	7.55096	1.07147	-2.81707	0.000313547
	BGIBMGA007853	3605.34	612.178	-2.55811	0.000313547
	BGIBMGA007854	263.749	69.2659	-1.92895	0.000313547
	BGIBMGA007855	26.0962	0.830462	-4.97378	0.0117096
	BGIBMGA007864	27.0965	6.90775	-1.97182	0.000313547
	BGIBMGA007899	16.8182	0.566042	-4.89297	0.0221201
	BGIBMGA007912	183.304	82.1448	-1.158	0.000313547
	BGIBMGA007919	42.4625	19.216	-1.14388	0.0125524
	BGIBMGA007947	124.751	18.1443	-2.78146	0.000580947
	BGIBMGA007950	1804.29	376.559	-2.26048	0.000313547
	BGIBMGA007951	157.283	25.996	-2.597	0.000313547
	BGIBMGA007966	19.8516	1.51424	-3.71259	0.000313547
	BGIBMGA007968	18.7173	3.73914	-2.3236	0.002514
	BGIBMGA007970	41.1055	10.6411	-1.94969	0.00309544
	BGIBMGA007978	31.9405	15.1743	-1.07375	0.00504358
	BGIBMGA007984	67.4213	31.3102	-1.10657	0.002514
	BGIBMGA007987	7.67279	0	-	0.000313547
	BGIBMGA007989	7.07114	1.4989	-2.23804	0.0289443
	BGIBMGA007994	96.3001	2.29671	-5.3899	0.0085199
	BGIBMGA008000	2.95238	0	-	0.000313547
	BGIBMGA008002	14.284	5.18518	-1.46193	0.0039995
	BGIBMGA008008	269.488	0	-	0.000313547
	BGIBMGA008009	261.321	92.6424	-1.49608	0.000313547
	BGIBMGA008010	449.037	185.662	-1.27415	0.000313547
	BGIBMGA008016	464.901	7.89684	-5.8795	0.000313547
	BGIBMGA008021	67.9164	4.62636	-3.87581	0.000313547
	BGIBMGA008029	24.2206	2.70551	-3.16226	0.000313547
	BGIBMGA008034	40.0455	7.32916	-2.44992	0.000313547
	BGIBMGA008036	51.9306	20.4889	-1.34174	0.000313547
	BGIBMGA008038	297.397	34.4148	-3.11129	0.000313547
	BGIBMGA008045	2.48061	0	-	0.000313547
	BGIBMGA008046	34.8235	14.6594	-1.24824	0.00106194
	BGIBMGA008057	9.10225	0.621884	-3.87151	0.0229877
	BGIBMGA008058	12.1045	1.03266	-3.55111	0.00327811
	BGIBMGA008063	17.2643	6.14047	-1.49137	0.000313547
	BGIBMGA008064	15.8305	1.50322	-3.39658	0.0467394
	BGIBMGA008067	23.3428	5.3884	-2.11505	0.000313547
	BGIBMGA008076	142.685	50.9362	-1.48607	0.000313547
	BGIBMGA008078	133.941	50.7176	-1.40103	0.000313547
	BGIBMGA008079	35.3163	0	-	0.0215093
	BGIBMGA008080	17.6467	2.71499	-2.70038	0.000313547
	BGIBMGA008090	418.353	148.857	-1.49079	0.000313547
	BGIBMGA008093	9.96277	0	-	0.00451164
	BGIBMGA008120	1698.61	0	-	0.017706
	BGIBMGA008133	72.8628	19.1288	-1.92943	0.000313547
	BGIBMGA008134	53.524	9.27218	-2.52921	0.0252037
	BGIBMGA008144	54.6178	24.2904	-1.16898	0.00171283
	BGIBMGA008146	2062.56	414.751	-2.31412	0.000313547
	BGIBMGA008165	4.60497	0	-	0.000313547
	BGIBMGA008175	266.036	0	-	0.000313547
	BGIBMGA008176	55.9592	19.966	-1.48683	0.000313547
	BGIBMGA008179	120.944	4.9113	-4.62209	0.000313547
	BGIBMGA008193	460.301	167.295	-1.46019	0.000313547
	BGIBMGA008194	117.186	49.441	-1.24502	0.000827519
	BGIBMGA008204	2.03214	0.447349	-2.18353	0.0269552
	BGIBMGA008205	638.979	32.4434	-4.29977	0.000313547
	BGIBMGA008215	14.7538	5.57247	-1.40469	0.017453
	BGIBMGA008217	44.7151	3.27405	-3.77161	0.00128133
	BGIBMGA008221	650.852	18.3705	-5.14687	0.000313547
	BGIBMGA008222	107.315	11.0543	-3.27918	0.00192151
	BGIBMGA008230	38.5002	18.8155	-1.03294	0.0279735
	BGIBMGA008231	72.5311	27.2021	-1.41488	0.00106194
	BGIBMGA008248	95.4005	41.5164	-1.20031	0.0379328
	BGIBMGA008268	6.53235	0.418181	-3.9654	0.000313547
	BGIBMGA008269	40.107	4.89761	-3.0337	0.00232511
	BGIBMGA008283	55.0741	18.5765	-1.56789	0.000313547
	BGIBMGA008285	18.4276	6.48781	-1.50606	0.0302079
	BGIBMGA008288	10.7097	4.79955	-1.15794	0.0163555
	BGIBMGA008290	19.8611	5.91396	-1.74775	0.000313547
	BGIBMGA008307	27.0434	10.8412	-1.31875	0.000827519
	BGIBMGA008319	10.8169	3.86204	-1.48586	0.00232511
	BGIBMGA008339	6.94865	1.78501	-1.9608	0.00106194
	BGIBMGA008368	5.24945	0	-	0.000313547
	BGIBMGA008375	2.04982	0.211888	-3.27412	0.0039995
	BGIBMGA008405	2982.83	933.482	-1.67599	0.000313547
	BGIBMGA008416	138.741	47.1399	-1.55737	0.0459084
	BGIBMGA008421	13.4652	5.61016	-1.26313	0.000580947
	BGIBMGA008441	6.75523	1.47039	-2.1998	0.00588897
	BGIBMGA008450	48.0017	7.27632	-2.7218	0.00106194
	BGIBMGA008460	101.559	28.8867	-1.81385	0.000313547
	BGIBMGA008462	83.8866	1.54536	-5.76242	0.000313547
	BGIBMGA008496	1.95476	0.484945	-2.0111	0.0333618
	BGIBMGA008502	17.0151	1.71703	-3.30883	0.00106194
	BGIBMGA008504	97.6151	33.5262	-1.54181	0.000313547
	BGIBMGA008519	17.4635	5.30593	-1.71867	0.000313547
	BGIBMGA008521	104.163	45.7458	-1.18713	0.000313547
	BGIBMGA008524	6.91515	3.10881	-1.1534	0.0420232
	BGIBMGA008526	2.02632	0.321943	-2.65399	0.0466499
	BGIBMGA008530	1.83451	0.2232	-3.03898	0.0107577
	BGIBMGA008535	98.9813	0	-	0.000313547
	BGIBMGA008536	13.4264	4.41677	-1.60401	0.0125524
	BGIBMGA008537	16.0209	3.23485	-2.30819	0.000827519
	BGIBMGA008544	50.8299	25.0699	-1.01972	0.00635057
	BGIBMGA008584	8.42354	0	-	0.000313547
	BGIBMGA008616	2.70164	0.22097	-3.61191	0.00309544
	BGIBMGA008634	13.0737	2.33398	-2.48581	0.000313547
	BGIBMGA008650	540.74	145.432	-1.89459	0.000827519
	BGIBMGA008663	326.027	155.296	-1.06997	0.00149985
	BGIBMGA008668	55.3884	26.874	-1.04337	0.000313547
	BGIBMGA008676	367.687	25.6306	-3.84254	0.000313547
	BGIBMGA008695	3.07569	0	-	0.0270434
	BGIBMGA008699	234.997	76.9548	-1.61056	0.000313547
	BGIBMGA008709	32.2391	0.833752	-5.27305	0.000313547
	BGIBMGA008727	81.2847	34.4208	-1.2397	0.000313547
	BGIBMGA008736	48.1854	4.34112	-3.47246	0.000313547
	BGIBMGA008768	7588.53	3216.72	-1.23823	0.00996033
	BGIBMGA008780	4882.84	1825.09	-1.41975	0.000827519
	BGIBMGA008792	2.15259	0	-	0.00635057
	BGIBMGA008797	32.5366	5.92064	-2.45824	0.0263404
	BGIBMGA008815	411.125	11.0503	-5.21741	0.000313547
	BGIBMGA008838	30.7578	4.69291	-2.7124	0.000313547
	BGIBMGA008839	6.25201	0.999357	-2.64525	0.00363104
	BGIBMGA008840	6.59238	0.502571	-3.7134	0.00192151
	BGIBMGA008856	55.0663	13.7456	-2.0022	0.000313547
	BGIBMGA008865	5123.59	1471.02	-1.80034	0.000313547
	BGIBMGA008887	768.538	25.2737	-4.92641	0.000313547
	BGIBMGA008903	30695.6	10038.4	-1.6125	0.000313547
	BGIBMGA008910	6.33169	0.752863	-3.07213	0.002514
	BGIBMGA008915	61.9871	7.72358	-3.00463	0.000313547
	BGIBMGA008934	4.24347	0.410656	-3.36924	0.00791884
	BGIBMGA008946	2.58571	0.917755	-1.49438	0.0375322
	BGIBMGA008949	61.956	12.2372	-2.33997	0.000313547
	BGIBMGA008958	5.50649	0.64573	-3.09213	0.000313547
	BGIBMGA008960	1.6989	0	-	0.00451164
	BGIBMGA008965	109.867	23.9207	-2.19942	0.000313547
	BGIBMGA008986	10.3933	2.33272	-2.15557	0.000580947
	BGIBMGA008988	3.3907	1.04484	-1.6983	0.0406851
	BGIBMGA008998	134.114	67.0012	-1.0012	0.0100935
	BGIBMGA009001	281.032	34.2982	-3.03453	0.00381423
	BGIBMGA009005	9.14062	1.1957	-2.93444	0.0102117
	BGIBMGA009006	10.0484	0.68179	-3.88149	0.017453
	BGIBMGA009007	10.996	3.36389	-1.70878	0.000313547
	BGIBMGA009018	162.383	69.6776	-1.22063	0.000313547
	BGIBMGA009042	41.8353	1.99386	-4.39108	0.000313547
	BGIBMGA009047	504.615	14.0586	-5.16566	0.000313547
	BGIBMGA009048	201.885	92.9285	-1.11934	0.000313547
	BGIBMGA009055	87.5253	6.28397	-3.79995	0.000313547
	BGIBMGA009056	308.525	53.2439	-2.5347	0.000313547
	BGIBMGA009061	5.96834	0.356871	-4.06386	0.00149985
	BGIBMGA009063	165.496	18.1221	-3.19098	0.000313547
	BGIBMGA009072	2182.89	0	-	0.000313547
	BGIBMGA009074	16.0213	4.47124	-1.84125	0.0160882
	BGIBMGA009094	22606.1	0	-	0.000313547
	BGIBMGA009100	7.12385	0	-	0.000827519
	BGIBMGA009101	316.401	139.573	-1.18073	0.000313547
	BGIBMGA009102	161.299	21.897	-2.88093	0.000313547
	BGIBMGA009116	17.6721	6.66057	-1.40776	0.0257572
	BGIBMGA009122	35.1029	12.2578	-1.51789	0.000313547
	BGIBMGA009128	4.58589	1.85432	-1.30631	0.0412728
	BGIBMGA009130	3833.71	773.135	-2.30995	0.000313547
	BGIBMGA009139	289.945	106.589	-1.44372	0.000313547
	BGIBMGA009143	13.1864	0	-	0.000313547
	BGIBMGA009153	237.53	90.6608	-1.38956	0.000313547
	BGIBMGA009159	353.815	34.4059	-3.36227	0.000313547
	BGIBMGA009162	172.822	33.8933	-2.35022	0.000313547
	BGIBMGA009179	8.72554	1.31299	-2.73239	0.000313547
	BGIBMGA009182	2046.83	628.373	-1.7037	0.000313547
	BGIBMGA009208	4030.77	1561.97	-1.36769	0.000313547
	BGIBMGA009210	1629.29	0	-	0.0286021
	BGIBMGA009259	7.33388	0	-	0.000313547
	BGIBMGA009276	83.6459	4.3172	-4.27613	0.000313547
	BGIBMGA009306	10.9521	2.56186	-2.09594	0.000313547
	BGIBMGA009333	57.9608	21.7174	-1.41623	0.000313547
	BGIBMGA009336	34.0239	0.993934	-5.09725	0.000313547
	BGIBMGA009338	16.4647	2.57099	-2.67898	0.00539364
	BGIBMGA009343	4.37899	0.472635	-3.2118	0.000313547
	BGIBMGA009368	15.6286	0	-	0.000313547
	BGIBMGA009376	250.531	6.9858	-5.16442	0.000313547
	BGIBMGA009377	7.50692	2.46891	-1.60435	0.0273733
	BGIBMGA009392	12.5846	0.694816	-4.17888	0.00192151
	BGIBMGA009401	86.4042	36.8417	-1.22976	0.000313547
	BGIBMGA009402	10.8572	0.726586	-3.90138	0.000313547
	BGIBMGA009405	76.2168	35.8054	-1.08993	0.000580947
	BGIBMGA009408	80.9805	36.0871	-1.16609	0.000313547
	BGIBMGA009411	9055.18	3914.91	-1.20976	0.00417035
	BGIBMGA009412	96.1294	2.89302	-5.05433	0.000313547
	BGIBMGA009415	2.64825	0.424227	-2.64213	0.0279735
	BGIBMGA009417	20.314	8.4923	-1.25825	0.000313547
	BGIBMGA009419	169.672	73.7895	-1.20126	0.000313547
	BGIBMGA009442	12.7936	0.399886	-4.99969	0.000313547
	BGIBMGA009448	3.96812	0	-	0.000313547
	BGIBMGA009452	4.1477	0.112584	-5.20323	0.003461
	BGIBMGA009461	10.8919	0.82794	-3.71759	0.000313547
	BGIBMGA009464	15.1032	0.653694	-4.5301	0.0085199
	BGIBMGA009488	62.4718	4.06887	-3.9405	0.000313547
	BGIBMGA009491	7.4281	3.37204	-1.13937	0.0435813
	BGIBMGA009513	22.8796	11.004	-1.05603	0.0158439
	BGIBMGA009515	104.376	46.2454	-1.17441	0.000313547
	BGIBMGA009542	58.9572	1.65949	-5.15086	0.000313547
	BGIBMGA009544	3.8616	0.439274	-3.13601	0.00192151
	BGIBMGA009559	186.701	51.5178	-1.85758	0.000313547
	BGIBMGA009567	1.63588	0.167306	-3.2895	0.0353338
	BGIBMGA009571	57.2191	2.76599	-4.37063	0.000313547
	BGIBMGA009572	70.6414	2.20539	-5.00141	0.000313547
	BGIBMGA009576	89.1052	2.41945	-5.20276	0.000313547
	BGIBMGA009599	6.43601	0.32881	-4.29084	0.000313547
	BGIBMGA009613	8.27659	2.13134	-1.95728	0.0470296
	BGIBMGA009614	328.754	83.954	-1.96934	0.000313547
	BGIBMGA009623	35.1223	7.44148	-2.23872	0.00363104
	BGIBMGA009629	23118.7	2605.15	-3.14962	0.000313547
	BGIBMGA009631	1193.58	4.99473	-7.90068	0.000313547
	BGIBMGA009632	924.786	5.82318	-7.31117	0.000313547
	BGIBMGA009633	29006.2	3827.75	-2.92179	0.0309138
	BGIBMGA009656	123.463	27.4624	-2.16854	0.000313547
	BGIBMGA009705	7.62177	3.18663	-1.2581	0.00572801
	BGIBMGA009706	207.985	92.2694	-1.17255	0.000827519
	BGIBMGA009707	89.333	17.9758	-2.31314	0.000313547
	BGIBMGA009710	9.74237	0	-	0.000313547
	BGIBMGA009713	8.29586	0	-	0.003461
	BGIBMGA009715	2895.25	843.492	-1.77924	0.000580947
	BGIBMGA009719	2915.7	65.0289	-5.48662	0.000313547
	BGIBMGA009720	5611.11	51.0068	-6.78145	0.000313547
	BGIBMGA009721	747.113	16.9352	-5.46323	0.000313547
	BGIBMGA009751	11345.8	5199.73	-1.12565	0.00996033
	BGIBMGA009755	805.88	171.597	-2.23154	0.0111504
	BGIBMGA009773	146.012	67.5338	-1.11241	0.000313547
	BGIBMGA009776	33.5223	3.37298	-3.31303	0.000313547
	BGIBMGA009781	23.7788	7.66898	-1.63257	0.000827519
	BGIBMGA009790	157.944	25.9574	-2.6052	0.000313547
	BGIBMGA009791	262.025	27.0114	-3.27807	0.000313547
	BGIBMGA009799	4.91539	0.586628	-3.06679	0.00651102
	BGIBMGA009801	103.526	8.0408	-3.68651	0.000313547
	BGIBMGA009806	3.53874	0	-	0.00697534
	BGIBMGA009810	29.5858	12.1295	-1.28638	0.0217519
	BGIBMGA009812	17.6135	7.84652	-1.16656	0.00822174
	BGIBMGA009813	34.7158	4.50833	-2.94493	0.000313547
	BGIBMGA009827	367.043	36.226	-3.34085	0.000313547
	BGIBMGA009849	19.2704	6.72807	-1.51812	0.00651102
	BGIBMGA009863	11250.2	1604.53	-2.80973	0.000313547
	BGIBMGA009872	414.678	29.261	-3.82494	0.000313547
	BGIBMGA009882	27.186	7.32939	-1.8911	0.00433274
	BGIBMGA009887	4.43638	0.91765	-2.27337	0.0169733
	BGIBMGA009908	4.08046	0	-	0.0168497
	BGIBMGA009910	118.402	54.8772	-1.10942	0.000313547
	BGIBMGA009927	12.151	4.48698	-1.43726	0.00951776
	BGIBMGA009939	5.00579	1.20344	-2.05643	0.00469215
	BGIBMGA009944	10.2574	2.35646	-2.12198	0.0312277
	BGIBMGA009953	481.391	48.6315	-3.30725	0.000313547
	BGIBMGA009965	20.6556	9.96884	-1.05104	0.00417035
	BGIBMGA009966	31.8248	11.8055	-1.43069	0.000827519
	BGIBMGA009980	287.003	141.976	-1.01542	0.00363104
	BGIBMGA010017	35.946	17.196	-1.06376	0.0359896
	BGIBMGA010022	22.5434	2.38719	-3.23932	0.0235967
	BGIBMGA010030	1803.31	12.4338	-7.18024	0.000313547
	BGIBMGA010037	17.7451	0.79342	-4.48319	0.0209523
	BGIBMGA010040	20.6309	1.74475	-3.56371	0.000580947
	BGIBMGA010041	114.924	0	-	0.000313547
	BGIBMGA010044	23.5751	0.583943	-5.33529	0.0104866
	BGIBMGA010059	23.2731	9.28087	-1.32633	0.00106194
	BGIBMGA010076	17.6928	0.85338	-4.37383	0.003461
	BGIBMGA010090	16.8333	4.59649	-1.87271	0.000313547
	BGIBMGA010091	15.6749	0.903643	-4.11656	0.00212659
	BGIBMGA010092	19.7883	2.42886	-3.0263	0.000313547
	BGIBMGA010093	26.0334	4.55269	-2.51557	0.00149985
	BGIBMGA010100	31.6763	2.37397	-3.73803	0.000313547
	BGIBMGA010122	43.8269	4.15604	-3.39854	0.000313547
	BGIBMGA010128	11.2728	2.53468	-2.15297	0.00588897
	BGIBMGA010133	17.7334	3.28027	-2.43459	0.00212659
	BGIBMGA010137	34.1915	15.5545	-1.13631	0.00363104
	BGIBMGA010139	18780.2	6694.89	-1.48808	0.000313547
	BGIBMGA010140	6.20641	0	-	0.000313547
	BGIBMGA010156	59.8788	12.3159	-2.28152	0.00504358
	BGIBMGA010159	4.41902	0	-	0.000313547
	BGIBMGA010160	52.5913	0	-	0.000313547
	BGIBMGA010161	5.48463	0.681406	-3.00881	0.00417035
	BGIBMGA010162	399.161	13.3569	-4.90131	0.000313547
	BGIBMGA010167	41.7517	0.286011	-7.18962	0.0254174
	BGIBMGA010179	63.7566	2.65628	-4.5851	0.00149985
	BGIBMGA010185	3.21494	0.498452	-2.68926	0.00171283
	BGIBMGA010192	3.03249	0.448656	-2.75682	0.036733
	BGIBMGA010199	392.535	173.302	-1.17953	0.000313547
	BGIBMGA010210	88.188	22.7106	-1.95722	0.000313547
	BGIBMGA010223	597.837	269.351	-1.15027	0.000313547
	BGIBMGA010232	4.43686	0	-	0.000313547
	BGIBMGA010238	73.1689	30.0644	-1.28318	0.002514
	BGIBMGA010246	7811.18	2239.14	-1.8026	0.000313547
	BGIBMGA010252	1.5682	0	-	0.00746628
	BGIBMGA010257	36.8328	0.762246	-5.59459	0.000580947
	BGIBMGA010276	6.10061	0.729932	-3.06312	0.0349361
	BGIBMGA010289	13.497	5.22076	-1.37031	0.000313547
	BGIBMGA010294	120.323	10.2644	-3.5512	0.000313547
	BGIBMGA010306	7.4753	0.297315	-4.65207	0.044338
	BGIBMGA010319	4.07566	0.984707	-2.04927	0.0228626
	BGIBMGA010325	375.617	155.973	-1.26796	0.000313547
	BGIBMGA010326	61.1627	3.21055	-4.25176	0.000313547
	BGIBMGA010328	14.3383	1.06079	-3.75667	0.00128133
	BGIBMGA010337	23417.8	8765.26	-1.41774	0.000313547
	BGIBMGA010356	35.0641	4.92599	-2.83151	0.000313547
	BGIBMGA010363	5.66254	2.00793	-1.49574	0.000313547
	BGIBMGA010369	5.72216	0	-	0.00936744
	BGIBMGA010375	368.742	29.8972	-3.62453	0.00212659
	BGIBMGA010376	799.541	292.9	-1.44877	0.000313547
	BGIBMGA010377	69.8894	26.8424	-1.38056	0.000313547
	BGIBMGA010384	31.7252	14.7963	-1.1004	0.00682218
	BGIBMGA010386	4.80815	0.265209	-4.18028	0.015306
	BGIBMGA010391	32.79	1.79561	-4.19071	0.000313547
	BGIBMGA010393	3.09458	0	-	0.000827519
	BGIBMGA010419	431.22	170.071	-1.34228	0.000313547
	BGIBMGA010439	104.288	17.134	-2.60564	0.000313547
	BGIBMGA010454	56.3184	1.09935	-5.67888	0.000313547
	BGIBMGA010455	53.8227	2.30989	-4.54232	0.0441207
	BGIBMGA010456	97.7735	0	-	0.00572801
	BGIBMGA010462	137.879	59.2101	-1.21948	0.000313547
	BGIBMGA010467	13.2402	3.82964	-1.78965	0.029641
	BGIBMGA010478	47.0312	20.1745	-1.22109	0.00487273
	BGIBMGA010479	164.973	26.1338	-2.65824	0.000313547
	BGIBMGA010487	14051.6	3978.3	-1.82051	0.000313547
	BGIBMGA010488	541.99	154.784	-1.80801	0.000313547
	BGIBMGA010512	1.71113	0	-	0.000580947
	BGIBMGA010514	1.97221	0	-	0.00433274
	BGIBMGA010520	126.594	60.6385	-1.0619	0.00192151
	BGIBMGA010528	86.865	22.5767	-1.94394	0.000313547
	BGIBMGA010530	5.74162	0	-	0.000313547
	BGIBMGA010535	15.7021	2.14126	-2.87442	0.00128133
	BGIBMGA010544	185.682	50.8697	-1.86795	0.000313547
	BGIBMGA010547	288.004	33.8529	-3.08874	0.000313547
	BGIBMGA010554	6.23581	0.578338	-3.43059	0.002514
	BGIBMGA010556	29.6946	3.91504	-2.9231	0.000313547
	BGIBMGA010568	3.17467	1.08507	-1.54882	0.0155685
	BGIBMGA010582	10.756	1.39866	-2.94303	0.019808
	BGIBMGA010585	76.9282	32.2804	-1.25285	0.000313547
	BGIBMGA010598	30.1572	0.661446	-5.51074	0.000827519
	BGIBMGA010600	40.6928	0	-	0.000313547
	BGIBMGA010601	9.03711	0	-	0.000313547
	BGIBMGA010612	3.40696	0	-	0.000313547
	BGIBMGA010630	7.98614	0.446774	-4.15988	0.0497166
	BGIBMGA010634	164.612	43.6376	-1.91542	0.000313547
	BGIBMGA010649	6.86932	1.75179	-1.97133	0.0091088
	BGIBMGA010656	223.784	80.2438	-1.47965	0.000313547
	BGIBMGA010698	23.8264	4.86326	-2.29256	0.0114163
	BGIBMGA010701	31.8877	5.43753	-2.55198	0.000313547
	BGIBMGA010724	184.653	71.7444	-1.36388	0.002514
	BGIBMGA010726	28.8448	10.7909	-1.41849	0.000313547
	BGIBMGA010738	46.3675	4.66189	-3.31413	0.000313547
	BGIBMGA010741	35.998	5.9029	-2.60842	0.000313547
	BGIBMGA010760	55.973	11.1242	-2.33103	0.00433274
	BGIBMGA010761	42.5569	17.2326	-1.30426	0.000313547
	BGIBMGA010765	19.4767	3.85719	-2.33612	0.000313547
	BGIBMGA010773	1.97969	0	-	0.000313547
	BGIBMGA010784	57.3351	25.9347	-1.14454	0.00232511
	BGIBMGA010802	607.334	268.996	-1.17491	0.000313547
	BGIBMGA010814	48.042	15.7676	-1.60734	0.0039995
	BGIBMGA010815	41.1967	12.4292	-1.7288	0.000313547
	BGIBMGA010819	293.873	96.6923	-1.60372	0.000313547
	BGIBMGA010825	21.2184	4.49179	-2.23995	0.0145623
	BGIBMGA010826	3.98075	0.569927	-2.80419	0.00729835
	BGIBMGA010827	107.732	48.1614	-1.1615	0.00149985
	BGIBMGA010854	27.7531	3.31116	-3.06724	0.000313547
	BGIBMGA010874	14.0758	5.00439	-1.49195	0.000313547
	BGIBMGA010875	24.3909	7.02318	-1.79615	0.000313547
	BGIBMGA010877	2.91101	0	-	0.000313547
	BGIBMGA010878	2.82128	0	-	0.00433274
	BGIBMGA010885	2.02563	0.34826	-2.54014	0.0125524
	BGIBMGA010887	114.459	55.7912	-1.03673	0.000313547
	BGIBMGA010889	184.779	2.60189	-6.1501	0.000313547
	BGIBMGA010890	291.062	9.6166	-4.91966	0.0182991
	BGIBMGA010933	113.192	12.3787	-3.19283	0.000313547
	BGIBMGA010934	47.36	2.21461	-4.41855	0.000313547
	BGIBMGA010938	110.98	9.04204	-3.61751	0.000313547
	BGIBMGA010940	15.4282	0	-	0.000313547
	BGIBMGA010945	28.5702	4.70867	-2.60112	0.000313547
	BGIBMGA010949	6.03095	0.560823	-3.42677	0.0313126
	BGIBMGA010970	4456.43	1274.75	-1.80568	0.000313547
	BGIBMGA010985	4.44897	0	-	0.000313547
	BGIBMGA011011	32.646	10.8506	-1.58913	0.000580947
	BGIBMGA011017	27.9872	1.30383	-4.42394	0.000313547
	BGIBMGA011018	7.63478	0.433534	-4.13837	0.0214307
	BGIBMGA011025	7.00226	3.00338	-1.22124	0.0100935
	BGIBMGA011034	15.7144	2.47485	-2.66667	0.000313547
	BGIBMGA011044	38.4218	17.7998	-1.11006	0.000313547
	BGIBMGA011047	15.7348	3.44758	-2.1903	0.000313547
	BGIBMGA011048	2.24642	0.233486	-3.26622	0.0135027
	BGIBMGA011063	38.0237	15.6918	-1.27688	0.000313547
	BGIBMGA011082	3.39864	1.14733	-1.56668	0.0143233
	BGIBMGA011084	1.84517	0.537848	-1.77848	0.0126847
	BGIBMGA011090	127.975	55.5779	-1.20328	0.000313547
	BGIBMGA011099	14.5872	2.32799	-2.64754	0.000313547
	BGIBMGA011109	1.89563	0	-	0.00791884
	BGIBMGA011117	171.012	51.8008	-1.72305	0.00192151
	BGIBMGA011127	508.383	80.6281	-2.65656	0.000313547
	BGIBMGA011128	55.2855	16.7779	-1.72034	0.0104866
	BGIBMGA011129	27.4842	0.630684	-5.44554	0.0160882
	BGIBMGA011148	35.986	3.13116	-3.52267	0.000313547
	BGIBMGA011164	53.2034	2.45138	-4.43985	0.000313547
	BGIBMGA011166	113.839	56.8644	-1.0014	0.0121396
	BGIBMGA011167	2285.92	720.362	-1.66598	0.000313547
	BGIBMGA011201	1.63948	0	-	0.000313547
	BGIBMGA011207	16.6951	2.25874	-2.88584	0.000313547
	BGIBMGA011209	24.9937	4.04124	-2.62869	0.000313547
	BGIBMGA011217	23.9328	4.08961	-2.54895	0.000313547
	BGIBMGA011220	37.1713	14.7658	-1.33193	0.000313547
	BGIBMGA011226	7.78184	2.70947	-1.5221	0.0482799
	BGIBMGA011253	25020.4	5251.17	-2.25239	0.000313547
	BGIBMGA011266	9.65124	1.48043	-2.70469	0.000313547
	BGIBMGA011271	7.78467	1.03949	-2.90476	0.00522669
	BGIBMGA011273	2820.58	914.959	-1.62422	0.000313547
	BGIBMGA011276	57.1664	13.7402	-2.05676	0.00451164
	BGIBMGA011282	4599.76	2079.57	-1.14527	0.000313547
	BGIBMGA011298	14.398	1.52379	-3.24013	0.000313547
	BGIBMGA011306	9.80981	4.63182	-1.08265	0.003461
	BGIBMGA011307	2863.29	536.81	-2.41519	0.0124519
	BGIBMGA011308	272.172	44.8728	-2.60061	0.000313547
	BGIBMGA011323	858.416	376.755	-1.18805	0.000313547
	BGIBMGA011342	2195.04	526.425	-2.05995	0.000313547
	BGIBMGA011350	3.61809	0.20271	-4.15774	0.0324425
	BGIBMGA011359	17.7496	8.53331	-1.05661	0.00149985
	BGIBMGA011361	6.47471	0.86779	-2.8994	0.002514
	BGIBMGA011362	5.74046	1.40847	-2.02704	0.000827519
	BGIBMGA011363	8.34402	2.14136	-1.96221	0.0122979
	BGIBMGA011364	254.221	72.3225	-1.81357	0.000313547
	BGIBMGA011390	22.3932	8.21727	-1.44633	0.000313547
	BGIBMGA011394	82.4939	21.9698	-1.90877	0.00128133
	BGIBMGA011409	47.7571	1.16314	-5.35962	0.00309544
	BGIBMGA011420	372.399	181.423	-1.03749	0.000313547
	BGIBMGA011431	2.14065	0.231597	-3.20836	0.0210815
	BGIBMGA011432	46.395	2.72806	-4.08802	0.0126847
	BGIBMGA011436	21.3441	4.49739	-2.24668	0.00309544
	BGIBMGA011442	248.515	2.20835	-6.81422	0.000313547
	BGIBMGA011446	7150.25	1726.99	-2.04974	0.000313547
	BGIBMGA011449	7.84432	2.65265	-1.56422	0.0157064
	BGIBMGA011450	341.774	159.269	-1.10157	0.000313547
	BGIBMGA011467	2865.47	1326.87	-1.11075	0.000580947
	BGIBMGA011470	9.23049	2.6902	-1.77869	0.0266074
	BGIBMGA011471	5.38574	1.61388	-1.73861	0.0292298
	BGIBMGA011481	16.4639	0.941112	-4.12879	0.00106194
	BGIBMGA011492	75.98	15.038	-2.33701	0.000827519
	BGIBMGA011493	582.685	149.031	-1.96711	0.000313547
	BGIBMGA011498	6.29562	1.06096	-2.56898	0.00381423
	BGIBMGA011521	37.0275	17.3979	-1.08969	0.00212659
	BGIBMGA011525	390.984	19.4552	-4.32888	0.000313547
	BGIBMGA011531	10.4445	0.942639	-3.4699	0.000580947
	BGIBMGA011535	2.34087	0.367992	-2.66929	0.000313547
	BGIBMGA011543	54.6176	20.0032	-1.44914	0.000313547
	BGIBMGA011548	15.9431	0.70006	-4.50931	0.00128133
	BGIBMGA011554	5.67739	1.45785	-1.96139	0.0345533
	BGIBMGA011577	121.491	24.5295	-2.30826	0.000313547
	BGIBMGA011595	43.3534	15.8522	-1.45146	0.0129555
	BGIBMGA011599	240.444	118.742	-1.01787	0.000313547
	BGIBMGA011608	12.9204	1.55041	-3.05893	0.000313547
	BGIBMGA011609	76.1666	3.48274	-4.45086	0.000313547
	BGIBMGA011610	1.42664	0.33424	-2.09367	0.0428005
	BGIBMGA011618	384.255	139.288	-1.46399	0.000313547
	BGIBMGA011626	18.3649	4.31137	-2.09073	0.000313547
	BGIBMGA011634	2.80707	0	-	0.0170914
	BGIBMGA011645	3.57654	0	-	0.000313547
	BGIBMGA011646	37.9543	2.71082	-3.80746	0.000313547
	BGIBMGA011649	3.42759	1.08341	-1.66162	0.0343251
	BGIBMGA011653	2.22878	0	-	0.00309544
	BGIBMGA011655	59.4369	24.4392	-1.28216	0.000313547
	BGIBMGA011676	72.2895	15.0367	-2.2653	0.000313547
	BGIBMGA011681	179.769	65.5772	-1.45488	0.000313547
	BGIBMGA011685	2.05778	0	-	0.00128133
	BGIBMGA011686	91.4396	44.8917	-1.02637	0.014434
	BGIBMGA011693	53.828	25.6428	-1.0698	0.000313547
	BGIBMGA011698	131.341	1.80268	-6.18703	0.00572801
	BGIBMGA011704	2.6922	0	-	0.000313547
	BGIBMGA011708	2.48705	0	-	0.000313547
	BGIBMGA011712	920.5	1.12619	-9.67482	0.000313547
	BGIBMGA011713	1798.03	0	-	0.000313547
	BGIBMGA011714	131.505	0	-	0.00604797
	BGIBMGA011715	454.826	0	-	0.000313547
	BGIBMGA011716	8105.59	0	-	0.000313547
	BGIBMGA011723	7.5108	0	-	0.000313547
	BGIBMGA011724	13.0767	0	-	0.00149985
	BGIBMGA011730	2.24585	0	-	0.0083774
	BGIBMGA011731	4.23338	0	-	0.000313547
	BGIBMGA011734	1456.01	239.181	-2.60584	0.022341
	BGIBMGA011735	23.643	10.299	-1.19891	0.00272299
	BGIBMGA011749	5.77431	1.4512	-1.9924	0.04684
	BGIBMGA011752	12.7998	0.674109	-4.24699	0.000827519
	BGIBMGA011759	2.00841	0	-	0.0039995
	BGIBMGA011763	131.699	0	-	0.000313547
	BGIBMGA011769	847.053	0	-	0.000313547
	BGIBMGA011774	330.724	18.1731	-4.18575	0.000313547
	BGIBMGA011781	4.05009	0	-	0.000313547
	BGIBMGA011783	1994.55	830.446	-1.26411	0.000313547
	BGIBMGA011799	43.4029	21.5364	-1.01101	0.0159712
	BGIBMGA011800	3.1718	0	-	0.000313547
	BGIBMGA011809	383.66	139.154	-1.46315	0.000313547
	BGIBMGA011811	10.6459	2.00125	-2.41133	0.00996033
	BGIBMGA011817	8.95553	0.842571	-3.40991	0.022341
	BGIBMGA011819	398.038	182.125	-1.12798	0.000313547
	BGIBMGA011823	115.685	23.1821	-2.31911	0.000313547
	BGIBMGA011824	599.572	264.192	-1.18234	0.000313547
	BGIBMGA011825	9.52919	2.47281	-1.9462	0.003461
	BGIBMGA011834	431.632	51.1959	-3.0757	0.000313547
	BGIBMGA011851	9.60361	2.78785	-1.78442	0.0107577
	BGIBMGA011859	14.4775	0.527944	-4.77728	0.000313547
	BGIBMGA011862	220.775	47.9818	-2.20202	0.000313547
	BGIBMGA011865	283.928	70.0812	-2.01843	0.000313547
	BGIBMGA011870	233.492	90.3874	-1.36918	0.000313547
	BGIBMGA011880	6.97075	0.855754	-3.02605	0.00291356
	BGIBMGA011893	1439.6	45.6487	-4.97895	0.000313547
	BGIBMGA011911	11.8308	4.55894	-1.37578	0.00149985
	BGIBMGA011938	91.4133	35.9395	-1.34684	0.00381423
	BGIBMGA011954	4.13315	1.26045	-1.7133	0.036733
	BGIBMGA011984	68.7388	5.35057	-3.68336	0.000313547
	BGIBMGA011987	20.2784	6.99742	-1.53505	0.00588897
	BGIBMGA012035	30.5948	2.67754	-3.51431	0.000313547
	BGIBMGA012041	3.93838	0.71367	-2.46427	0.0112856
	BGIBMGA012046	103.145	46.414	-1.15205	0.000313547
	BGIBMGA012057	90.8109	42.5439	-1.09391	0.00171283
	BGIBMGA012059	28.6943	2.90869	-3.30232	0.000313547
	BGIBMGA012060	67.8483	28.9871	-1.2269	0.000313547
	BGIBMGA012074	19.8739	2.73439	-2.86158	0.000580947
	BGIBMGA012078	27.9769	10.4219	-1.42461	0.000313547
	BGIBMGA012102	148.814	43.4076	-1.77749	0.002514
	BGIBMGA012103	72.595	26.3794	-1.46046	0.000313547
	BGIBMGA012106	226.071	36.9517	-2.61306	0.000313547
	BGIBMGA012107	69.1036	27.8527	-1.31095	0.000313547
	BGIBMGA012108	40.2245	17.8256	-1.17412	0.000313547
	BGIBMGA012111	143.819	9.25314	-3.95817	0.000313547
	BGIBMGA012114	4.13134	1.2032	-1.77974	0.0369173
	BGIBMGA012124	363.265	99.9239	-1.86212	0.000313547
	BGIBMGA012132	8.30415	0.276139	-4.91037	0.0452622
	BGIBMGA012133	284.457	21.7091	-3.71184	0.000313547
	BGIBMGA012135	17.6074	4.82133	-1.86868	0.00996033
	BGIBMGA012136	66.309	14.5787	-2.18534	0.000313547
	BGIBMGA012143	106.473	8.88045	-3.58371	0.0331306
	BGIBMGA012146	5.15462	0.476808	-3.43438	0.0224541
	BGIBMGA012154	56.1939	0	-	0.000313547
	BGIBMGA012168	85.4327	39.5988	-1.10933	0.000313547
	BGIBMGA012177	80.3238	29.547	-1.44281	0.000313547
	BGIBMGA012180	59.3497	27.1769	-1.12686	0.0476724
	BGIBMGA012196	16.4917	0	-	0.00171283
	BGIBMGA012203	764.137	178.136	-2.10085	0.000313547
	BGIBMGA012205	4.2497	0	-	0.00936744
	BGIBMGA012212	26.7481	11.5157	-1.21584	0.00212659
	BGIBMGA012217	11.5042	4.64604	-1.30808	0.0420972
	BGIBMGA012220	214.532	88.7814	-1.27287	0.000313547
	BGIBMGA012237	5.0143	1.32739	-1.91746	0.000313547
	BGIBMGA012239	13.2504	5.47628	-1.27477	0.0224541
	BGIBMGA012247	5.28081	2.42804	-1.12097	0.0472618
	BGIBMGA012289	38.4324	1.84017	-4.38441	0.000313547
	BGIBMGA012305	50644.8	867.754	-5.86698	0.000313547
	BGIBMGA012309	627.074	16.3005	-5.26564	0.000313547
	BGIBMGA012345	16.4914	0	-	0.000313547
	BGIBMGA012346	5.25756	0.587242	-3.16237	0.00572801
	BGIBMGA012351	24.0996	9.92373	-1.28006	0.0107577
	BGIBMGA012356	6238.66	1422.41	-2.1329	0.0083774
	BGIBMGA012369	17.2435	6.20433	-1.4747	0.000313547
	BGIBMGA012379	67.2053	22.5776	-1.57368	0.000313547
	BGIBMGA012385	28.8799	6.45179	-2.16229	0.000313547
	BGIBMGA012386	25.8435	0.449558	-5.84515	0.0133742
	BGIBMGA012397	66.9551	26.1938	-1.35397	0.000313547
	BGIBMGA012399	104.69	47.1748	-1.15004	0.00171283
	BGIBMGA012410	175.082	40.478	-2.11282	0.0441207
	BGIBMGA012432	180.127	70.5742	-1.3518	0.000313547
	BGIBMGA012441	132.841	39.4687	-1.75092	0.000313547
	BGIBMGA012453	25.081	2.06652	-3.60132	0.000313547
	BGIBMGA012454	20.1534	1.34936	-3.90068	0.0107577
	BGIBMGA012456	174.307	61.9832	-1.49168	0.000313547
	BGIBMGA012462	19.1946	9.29451	-1.04625	0.0126847
	BGIBMGA012467	37.3658	14.147	-1.40122	0.000313547
	BGIBMGA012468	3.74173	0.113107	-5.04794	0.00106194
	BGIBMGA012477	49.0073	17.8458	-1.45741	0.002514
	BGIBMGA012485	672.481	176.856	-1.92692	0.000313547
	BGIBMGA012486	94.2794	0.31727	-8.21509	0.0151811
	BGIBMGA012487	9.70231	1.553	-2.64327	0.000827519
	BGIBMGA012491	157.399	69.5283	-1.17875	0.000313547
	BGIBMGA012510	199.089	2.79841	-6.15266	0.000313547
	BGIBMGA012513	4.91638	1.60807	-1.61226	0.0110033
	BGIBMGA012521	15.1107	3.35573	-2.17087	0.00171283
	BGIBMGA012526	537.702	12.2774	-5.45272	0.000313547
	BGIBMGA012529	4.7807	0.580539	-3.04176	0.0267334
	BGIBMGA012530	36.5482	1.03302	-5.14485	0.000580947
	BGIBMGA012546	5616.88	2510.19	-1.16197	0.00106194
	BGIBMGA012549	442.682	217.627	-1.02441	0.000313547
	BGIBMGA012560	328.648	149.51	-1.1363	0.000313547
	BGIBMGA012563	100.462	44.1614	-1.18579	0.000313547
	BGIBMGA012585	23.9953	3.09767	-2.9535	0.000580947
	BGIBMGA012587	35.768	12.5776	-1.50782	0.00106194
	BGIBMGA012645	16.3803	0	-	0.000313547
	BGIBMGA012651	200.087	7.87047	-4.66803	0.000313547
	BGIBMGA012657	129.24	18.6354	-2.79393	0.000313547
	BGIBMGA012675	30.9375	6.04506	-2.35553	0.0200648
	BGIBMGA012687	469.276	199.172	-1.23642	0.000313547
	BGIBMGA012692	23.8979	5.22661	-2.19294	0.022341
	BGIBMGA012693	22.3452	5.76247	-1.9552	0.000313547
	BGIBMGA012699	2.87231	1.25581	-1.19359	0.017585
	BGIBMGA012706	144.825	53.5491	-1.43538	0.000313547
	BGIBMGA012714	77.5092	1.01341	-6.25707	0.000313547
	BGIBMGA012728	22.5644	8.77942	-1.36185	0.00128133
	BGIBMGA012763	13.0831	1.01321	-3.6907	0.000313547
	BGIBMGA012768	2.5278	0	-	0.00128133
	BGIBMGA012783	24.4229	6.30097	-1.95459	0.000313547
	BGIBMGA012784	4.51249	1.42902	-1.6589	0.0103426
	BGIBMGA012797	48.2602	13.3079	-1.85855	0.000313547
	BGIBMGA012801	25.3117	8.17829	-1.62993	0.0333618
	BGIBMGA012802	5.07681	1.01675	-2.31995	0.00682218
	BGIBMGA012805	23.6251	11.5882	-1.02766	0.0145623
	BGIBMGA012814	37.7543	13.808	-1.45114	0.000313547
	BGIBMGA012820	1.56829	0	-	0.000313547
	BGIBMGA012826	46.892	4.52326	-3.37391	0.000313547
	BGIBMGA012827	7.70623	2.27554	-1.75981	0.0091088
	BGIBMGA012831	512.963	100.13	-2.35698	0.000313547
	BGIBMGA012834	35.0995	11.2697	-1.639	0.00106194
	BGIBMGA012839	733.633	122.552	-2.58167	0.000313547
	BGIBMGA012841	101.198	4.31536	-4.55156	0.000313547
	BGIBMGA012857	5513.85	1731.45	-1.67108	0.000313547
	BGIBMGA012866	68.4465	3.19602	-4.42063	0.00433274
	BGIBMGA012868	70.0746	32.1314	-1.12491	0.0180664
	BGIBMGA012871	17.8261	2.59546	-2.77993	0.000313547
	BGIBMGA012876	1.4774	0.122104	-3.59688	0.0135027
	BGIBMGA012877	46.8942	1.17139	-5.32311	0.000313547
	BGIBMGA012893	149.281	43.367	-1.78336	0.000313547
	BGIBMGA012895	56.1836	0.224254	-7.96887	0.0259897
	BGIBMGA012898	4.04627	0.679461	-2.57413	0.016601
	BGIBMGA012919	4.81976	0.63447	-2.92534	0.0208289
	BGIBMGA012923	17.4431	2.77633	-2.6514	0.00232511
	BGIBMGA012925	3.42029	0	-	0.0348497
	BGIBMGA012939	29.9533	3.95763	-2.92001	0.000313547
	BGIBMGA012944	19.4984	0	-	0.000313547
	BGIBMGA012947	458.472	3.32247	-7.10843	0.000313547
	BGIBMGA012953	126.027	30.9989	-2.02344	0.000313547
	BGIBMGA012961	353.799	118.31	-1.58036	0.000313547
	BGIBMGA012989	8.16639	0	-	0.000313547
	BGIBMGA012990	38.9863	0	-	0.000313547
	BGIBMGA012994	122.278	7.19501	-4.08702	0.000313547
	BGIBMGA012995	19.7835	3.5274	-2.48762	0.000313547
	BGIBMGA013002	3.70564	0.92361	-2.00437	0.00982605
	BGIBMGA013006	2.40167	0.73743	-1.70346	0.0077797
	BGIBMGA013014	19.1132	0.610334	-4.96883	0.00451164
	BGIBMGA013018	202.472	77.985	-1.37646	0.000313547
	BGIBMGA013026	30.0317	2.08709	-3.84692	0.000313547
	BGIBMGA013033	50.1352	21.0671	-1.25083	0.045807
	BGIBMGA013034	52.3784	5.50392	-3.25044	0.000313547
	BGIBMGA013045	1.62104	0	-	0.00128133
	BGIBMGA013061	46.4723	0.940127	-5.62737	0.0172089
	BGIBMGA013062	77.3447	15.0942	-2.35731	0.000580947
	BGIBMGA013065	12.2086	1.74064	-2.81021	0.0179467
	BGIBMGA013066	46.5956	10.2081	-2.19048	0.00469215
	BGIBMGA013069	99.8816	20.7373	-2.26799	0.000313547
	BGIBMGA013070	146.153	55.4336	-1.39865	0.000313547
	BGIBMGA013071	33.5466	5.9416	-2.49724	0.00381423
	BGIBMGA013086	139.769	54.2295	-1.36589	0.00729835
	BGIBMGA013089	23.937	10.7163	-1.15944	0.0110033
	BGIBMGA013091	4.07917	0	-	0.026837
	BGIBMGA013099	64.0761	32.0061	-1.00144	0.00714799
	BGIBMGA013108	49819.3	1208.2	-5.36577	0.0470296
	BGIBMGA013114	79.1122	23.5133	-1.75042	0.000313547
	BGIBMGA013131	132.075	51.2053	-1.367	0.000313547
	BGIBMGA013156	10.5839	1.99798	-2.40527	0.00128133
	BGIBMGA013161	83.4314	30.2299	-1.46461	0.000313547
	BGIBMGA013163	38.7384	2.25521	-4.10244	0.000580947
	BGIBMGA013179	73.1848	6.74574	-3.4395	0.000313547
	BGIBMGA013190	87.7397	43.4969	-1.01232	0.0106333
	BGIBMGA013191	17.0004	0	-	0.000313547
	BGIBMGA013225	11849.3	0	-	0.000827519
	BGIBMGA013227	67.6933	29.9542	-1.17625	0.000313547
	BGIBMGA013236	2.54068	0.279408	-3.18476	0.0214307
	BGIBMGA013237	3.16383	0.194887	-4.02096	0.0224541
	BGIBMGA013242	3.38277	0.242886	-3.79986	0.0204213
	BGIBMGA013243	356.745	94.5477	-1.91578	0.000313547
	BGIBMGA013259	23.9413	5.17394	-2.21017	0.000313547
	BGIBMGA013267	13.349	1.00071	-3.73764	0.0128204
	BGIBMGA013271	60.7905	2.18915	-4.7954	0.000313547
	BGIBMGA013274	16.7581	6.81428	-1.29822	0.00232511
	BGIBMGA013277	38.1203	10.3996	-1.87403	0.00128133
	BGIBMGA013282	303.685	1.99998	-7.24645	0.000313547
	BGIBMGA013283	30.9468	0.706967	-5.45201	0.0463134
	BGIBMGA013286	9.44946	0.371247	-4.66978	0.00291356
	BGIBMGA013295	12.5003	0.523226	-4.57838	0.000827519
	BGIBMGA013296	45.0518	19.7678	-1.18843	0.000313547
	BGIBMGA013311	59.3843	3.07525	-4.27131	0.000313547
	BGIBMGA013329	230.72	43.3596	-2.41172	0.00232511
	BGIBMGA013333	1.66634	0.347055	-2.26345	0.0276558
	BGIBMGA013336	4.89887	1.89745	-1.36839	0.0297531
	BGIBMGA013338	186.577	0	-	0.000313547
	BGIBMGA013339	1096.75	520.641	-1.07487	0.000313547
	BGIBMGA013341	90.8918	0.906766	-6.64728	0.000313547
	BGIBMGA013342	149.497	7.5329	-4.31077	0.000313547
	BGIBMGA013351	115.541	55.8113	-1.04978	0.000313547
	BGIBMGA013371	98.9134	23.9206	-2.04791	0.000313547
	BGIBMGA013397	14.6883	1.10095	-3.73785	0.00951776
	BGIBMGA013422	17.6514	4.47688	-1.97922	0.0107577
	BGIBMGA013429	423.422	151.861	-1.47934	0.000313547
	BGIBMGA013432	175.078	30.5947	-2.51665	0.000313547
	BGIBMGA013440	3.46289	0	-	0.00106194
	BGIBMGA013448	392.463	72.5335	-2.43584	0.000313547
	BGIBMGA013451	2698.62	1060.3	-1.34775	0.000313547
	BGIBMGA013485	3.60296	0.825043	-2.12664	0.0117096
	BGIBMGA013489	22.8316	6.43086	-1.82795	0.000313547
	BGIBMGA013490	65.5628	4.19364	-3.9666	0.000313547
	BGIBMGA013506	124.205	57.0917	-1.12136	0.000313547
	BGIBMGA013522	69.702	28.8484	-1.27271	0.000313547
	BGIBMGA013528	27.6377	8.47076	-1.70607	0.00504358
	BGIBMGA013537	78.4664	31.9597	-1.29582	0.00149985
	BGIBMGA013554	84.1199	0.674392	-6.96272	0.00291356
	BGIBMGA013573	5.7504	1.67021	-1.78364	0.000313547
	BGIBMGA013576	33.212	11.6201	-1.51509	0.000313547
	BGIBMGA013581	17.569	5.58569	-1.65323	0.002514
	BGIBMGA013595	41.9868	20.4565	-1.03737	0.00232511
	BGIBMGA013629	96.0196	17.897	-2.42361	0.000313547
	BGIBMGA013630	21.2606	0.449302	-5.56435	0.0126847
	BGIBMGA013638	11.0458	2.4016	-2.20143	0.00635057
	BGIBMGA013639	6.83982	0.799267	-3.09721	0.00504358
	BGIBMGA013646	12.5325	3.18514	-1.97625	0.0143233
	BGIBMGA013651	11.266	0.461824	-4.60849	0.002514
	BGIBMGA013656	6.36571	1.56411	-2.02497	0.00762498
	BGIBMGA013678	2107.52	780.273	-1.4335	0.000313547
	BGIBMGA013687	121.373	8.51105	-3.83396	0.000313547
	BGIBMGA013688	35.9066	3.04229	-3.56102	0.000313547
	BGIBMGA013690	9.83688	0.55223	-4.15486	0.000580947
	BGIBMGA013705	776.723	50.9949	-3.92898	0.000313547
	BGIBMGA013706	2.77414	0	-	0.000313547
	BGIBMGA013708	36.7144	0	-	0.000313547
	BGIBMGA013712	151.996	59.8873	-1.34371	0.000313547
	BGIBMGA013713	3542.03	1483.51	-1.25556	0.0077797
	BGIBMGA013719	2.48708	0.507252	-2.29367	0.0472073
	BGIBMGA013726	15.6096	0	-	0.000313547
	BGIBMGA013729	6.62494	0	-	0.000313547
	BGIBMGA013730	10.6748	4.93279	-1.11373	0.000313547
	BGIBMGA013742	7.32893	0.871937	-3.07131	0.00106194
	BGIBMGA013746	61.8177	7.1742	-3.10713	0.000313547
	BGIBMGA013752	35.262	9.66958	-1.86659	0.00417035
	BGIBMGA013759	24.1571	9.86013	-1.29277	0.000580947
	BGIBMGA013770	24.4259	7.88186	-1.6318	0.00417035
	BGIBMGA013778	714.767	220.619	-1.69592	0.000313547
	BGIBMGA013781	1435.5	700.455	-1.03519	0.000313547
	BGIBMGA013782	864.224	132.405	-2.70645	0.000313547
	BGIBMGA013783	3.21322	0.607438	-2.40321	0.016481
	BGIBMGA013785	354.094	142.723	-1.31092	0.000313547
	BGIBMGA013792	5910.37	1704.49	-1.79391	0.000313547
	BGIBMGA013803	16.7169	0	-	0.000313547
	BGIBMGA013806	10.3861	1.6464	-2.65727	0.0062003
	BGIBMGA013818	457.921	59.024	-2.95573	0.000313547
	BGIBMGA013819	128.897	22.528	-2.51643	0.000313547
	BGIBMGA013821	2.65291	0.23433	-3.50096	0.017326
	BGIBMGA013822	39.7422	7.28779	-2.44712	0.000313547
	BGIBMGA013845	1.6346	0	-	0.00936744
	BGIBMGA013847	11.9801	0	-	0.000313547
	BGIBMGA013848	17.7824	1.10742	-4.00517	0.000313547
	BGIBMGA013849	210.296	96.2629	-1.12737	0.000313547
	BGIBMGA013853	13.6899	0	-	0.000313547
	BGIBMGA013872	13.9467	5.6692	-1.29871	0.0321177
	BGIBMGA013878	43.9799	14.5655	-1.59429	0.00192151
	BGIBMGA013893	11.9174	0.770219	-3.95165	0.000313547
	BGIBMGA013894	20.5254	1.81381	-3.50031	0.000313547
	BGIBMGA013912	6.21811	0.52248	-3.57303	0.00604797
	BGIBMGA013913	19.4071	3.8481	-2.33437	0.00666991
	BGIBMGA013915	1.6919	0	-	0.00635057
	BGIBMGA013917	173.059	67.3234	-1.36208	0.000313547
	BGIBMGA013921	114.2	0.315889	-8.49792	0.0077797
	BGIBMGA013924	332.204	163.553	-1.02231	0.000313547
	BGIBMGA013926	35.1319	3.16437	-3.47279	0.000313547
	BGIBMGA013930	55.0295	3.67677	-3.9037	0.000313547
	BGIBMGA013931	1.45326	0.20599	-2.81864	0.031126
	BGIBMGA013932	102.248	1.43423	-6.15566	0.000313547
	BGIBMGA013938	32.8524	6.90932	-2.24938	0.00363104
	BGIBMGA013949	1.68274	0.0713173	-4.56042	0.0107577
	BGIBMGA013958	32.6875	8.50302	-1.94269	0.000313547
	BGIBMGA013975	158.493	3.41282	-5.53731	0.000313547
	BGIBMGA013998	151.31	38.9882	-1.95639	0.000313547
	BGIBMGA013999	20.7438	5.90598	-1.81244	0.029432
	BGIBMGA014023	2.89473	0	-	0.000313547
	BGIBMGA014039	91.4075	2.07227	-5.46303	0.000313547
	BGIBMGA014040	82.6438	1.86062	-5.47305	0.000313547
	BGIBMGA014049	28.2491	11.7224	-1.26894	0.000313547
	BGIBMGA014050	9.19994	2.81503	-1.70847	0.0239472
	BGIBMGA014051	58.1429	23.7326	-1.29273	0.00666991
	BGIBMGA014052	29.9298	8.13923	-1.87862	0.000827519
	BGIBMGA014055	15.5753	7.53169	-1.04821	0.0114163
	BGIBMGA014080	10.7782	3.10877	-1.7937	0.00666991
	BGIBMGA014089	262.923	28.6787	-3.19659	0.000313547
	BGIBMGA014090	3.32611	0	-	0.000580947
	BGIBMGA014091	124.864	10.764	-3.53607	0.000313547
	BGIBMGA014092	2.3103	0	-	0.000313547
	BGIBMGA014094	5340.08	2132.38	-1.3244	0.000580947
	BGIBMGA014101	98.1668	31.5206	-1.63894	0.00192151
	BGIBMGA014104	21.5221	2.09261	-3.36244	0.0270434
	BGIBMGA014118	64.0594	30.4481	-1.07306	0.000313547
	BGIBMGA014128	3.08347	0.810581	-1.92753	0.0459084
	BGIBMGA014140	173.18	50.3758	-1.78147	0.000313547
	BGIBMGA014142	37.8648	12.0881	-1.64726	0.000313547
	BGIBMGA014177	373.046	161.045	-1.21189	0.000313547
	BGIBMGA014178	16.0315	0.307859	-5.70249	0.0291558
	BGIBMGA014179	159.683	27.3292	-2.54669	0.000313547
	BGIBMGA014183	33.4875	10.3514	-1.69379	0.0150557
	BGIBMGA014186	1.44654	0.363161	-1.99392	0.0225925
	BGIBMGA014189	479.352	35.724	-3.74612	0.000313547
	BGIBMGA014201	136.939	45.984	-1.57433	0.000313547
	BGIBMGA014202	433.39	157.745	-1.45807	0.000580947
	BGIBMGA014203	704.813	51.0282	-3.78787	0.000313547
	BGIBMGA014204	149.336	12.5645	-3.57114	0.000313547
	BGIBMGA014237	2.97855	0	-	0.000580947
	BGIBMGA014242	15.292	0.327741	-5.54408	0.00192151
	BGIBMGA014246	156.315	19.0135	-3.03936	0.000313547
	BGIBMGA014257	260.066	14.0197	-4.21335	0.000313547
	BGIBMGA014259	33.4769	12.9772	-1.36719	0.00192151
	BGIBMGA014269	187.285	53.8977	-1.79694	0.000313547
	BGIBMGA014270	220.138	79.3751	-1.47165	0.000313547
	BGIBMGA014278	349.908	10.1442	-5.10825	0.000313547
	BGIBMGA014287	5.01195	1.28944	-1.95863	0.0181803
	BGIBMGA014288	1635.29	87.8332	-4.21864	0.000313547
	BGIBMGA014323	165.49	41.0179	-2.01242	0.000313547
	BGIBMGA014332	98.463	0	-	0.0305736
	BGIBMGA014347	53.2685	4.34634	-3.61541	0.000313547
	BGIBMGA014351	121.538	6.03598	-4.33168	0.000313547
	BGIBMGA014360	184.198	31.7313	-2.53728	0.000313547
	BGIBMGA014382	2.91918	0	-	0.0215093
	BGIBMGA014406	58.4133	15.8081	-1.88563	0.0186697
	BGIBMGA014407	64.5181	13.6205	-2.24393	0.000313547
	BGIBMGA014411	115.731	45.7095	-1.34022	0.0389328
	BGIBMGA014416	74.7525	26.987	-1.46986	0.000313547
	BGIBMGA014460	1.3885	0	-	0.000313547
	BGIBMGA014465	46.653	11.8113	-1.98181	0.00604797
	BGIBMGA014489	6.47257	0.419276	-3.94837	0.019808
	BGIBMGA014512	271.091	4.50329	-5.91165	0.000313547
	BGIBMGA014520	30.0037	2.29618	-3.70783	0.00327811
	BGIBMGA014533	119.895	24.2193	-2.30755	0.000313547
	BGIBMGA014540	5.60875	0	-	0.000313547
	BGIBMGA014548	10.0383	4.01137	-1.32335	0.0440281
	BGIBMGA014551	417.525	9.30234	-5.48812	0.000313547
	BGIBMGA014556	7.19803	1.0846	-2.73044	0.0137973
	BGIBMGA014566	19.3747	1.69586	-3.51408	0.000313547
	BGIBMGA014586	604.499	2.6876	-7.81328	0.000313547
	BGIBMGA014587	393.815	3.5596	-6.78966	0.000313547
	BGIBMGA014619	807.18	401.791	-1.00645	0.00309544
	BGIBMGA014622	10.4208	1.63421	-2.6728	0.00128133
Down regulated in the domestic silkworm
	BGIBMGA000063	26.5041	195.223	2.88083	0.000313547
	BGIBMGA000076	21.7618	44.2843	1.025	0.000580947
	BGIBMGA000088	7.78568	31.4489	2.01411	0.00291356
	BGIBMGA000089	0.16902	15.4242	6.51186	0.0362133
	BGIBMGA000116	0	1163.7	+	0.000313547
	BGIBMGA000145	14.3324	45.374	1.66259	0.00572801
	BGIBMGA000146	16.9691	47.3735	1.48117	0.000313547
	BGIBMGA000147	88.6357	178.49	1.00988	0.000313547
	BGIBMGA000160	42.1735	360.5	3.09559	0.000313547
	BGIBMGA000163	10.0775	67.2382	2.73814	0.00171283
	BGIBMGA000164	20.063	55.8669	1.47745	0.000313547
	BGIBMGA000165	46.1399	159.736	1.7916	0.00806508
	BGIBMGA000170	0	51.0301	+	0.000313547
	BGIBMGA000172	0	1.70976	+	0.00232511
	BGIBMGA000174	11.2372	22.615	1.009	0.0103426
	BGIBMGA000176	2.91463	19.5447	2.7454	0.000827519
	BGIBMGA000182	1.84964	31.8906	4.10782	0.000313547
	BGIBMGA000190	0	5.51568	+	0.0150557
	BGIBMGA000237	42.5829	96.0169	1.17301	0.000313547
	BGIBMGA000345	0	4.33878	+	0.0287319
	BGIBMGA000365	67.9684	163.369	1.2652	0.000313547
	BGIBMGA000402	0.33752	2.85175	3.0788	0.00504358
	BGIBMGA000471	52.9217	134.212	1.34258	0.000313547
	BGIBMGA000472	60.9857	125.04	1.03585	0.000313547
	BGIBMGA000488	25.1191	71.5041	1.50924	0.000580947
	BGIBMGA000509	7.43625	16.7528	1.17175	0.00149985
	BGIBMGA000532	47.9788	115.648	1.26928	0.000313547
	BGIBMGA000533	46.2054	98.5425	1.09268	0.0230864
	BGIBMGA000563	1.9161	5.59886	1.54696	0.0204213
	BGIBMGA000623	1.20004	7.0391	2.55231	0.000313547
	BGIBMGA000630	23.0514	97.4934	2.08045	0.000313547
	BGIBMGA000632	36.8261	104.966	1.51112	0.000313547
	BGIBMGA000680	57.8829	125.974	1.12192	0.000313547
	BGIBMGA000711	9.5459	19.2112	1.00899	0.0237138
	BGIBMGA000717	0.346471	10.9772	4.98562	0.0172089
	BGIBMGA000738	3.17823	27.5821	3.11743	0.00149985
	BGIBMGA000791	4.74257	11.5006	1.27796	0.00762498
	BGIBMGA000814	8.54969	23.5535	1.462	0.000313547
	BGIBMGA000815	14.9403	31.4509	1.07389	0.00996033
	BGIBMGA000830	25.4943	151.072	2.56699	0.000313547
	BGIBMGA000836	28.872	66.4884	1.20343	0.000313547
	BGIBMGA000850	35.56	79.9296	1.16847	0.000313547
	BGIBMGA000852	36.0354	75.0103	1.05768	0.00149985
	BGIBMGA000862	8.71499	18.9698	1.12213	0.003461
	BGIBMGA000885	2.89043	96.3057	5.05827	0.002514
	BGIBMGA000886	33.5325	81.6064	1.28312	0.0235967
	BGIBMGA000899	26.8891	56.169	1.06275	0.000313547
	BGIBMGA000902	262.8	720.616	1.45527	0.000313547
	BGIBMGA000906	51.6452	234.429	2.18245	0.00171283
	BGIBMGA000941	11.3283	29.738	1.39238	0.00651102
	BGIBMGA000942	20.7765	69.3741	1.73944	0.000580947
	BGIBMGA000952	2.09803	6.36349	1.60078	0.04684
	BGIBMGA000965	20.5655	46.1455	1.16596	0.000313547
	BGIBMGA000972	142.728	725.518	2.34575	0.015306
	BGIBMGA000974	60.5355	170.218	1.49153	0.000313547
	BGIBMGA000981	0.197215	23.3954	6.89031	0.000827519
	BGIBMGA001016	3.32229	14.0347	2.07875	0.0376231
	BGIBMGA001072	0.853459	45.307	5.73027	0.000313547
	BGIBMGA001074	18.7875	39.9481	1.08836	0.000313547
	BGIBMGA001083	24.6587	61.0889	1.30881	0.000313547
	BGIBMGA001140	10.4281	36.4753	1.80644	0.000313547
	BGIBMGA001141	98.3477	208.821	1.0863	0.000313547
	BGIBMGA001149	1.74188	31.2997	4.16743	0.000313547
	BGIBMGA001160	53.7477	186.397	1.79411	0.000313547
	BGIBMGA001164	1.66104	17.2451	3.37603	0.00192151
	BGIBMGA001172	13.6854	30.3534	1.14922	0.014434
	BGIBMGA001178	48.8918	142.022	1.53845	0.014434
	BGIBMGA001179	50.0876	130.712	1.38387	0.0148079
	BGIBMGA001189	42.2269	155.938	1.88474	0.00381423
	BGIBMGA001202	200.735	586.991	1.54805	0.00451164
	BGIBMGA001230	1.1255	6.46245	2.52152	0.003461
	BGIBMGA001250	54.1597	136.419	1.33276	0.000313547
	BGIBMGA001251	117.274	337.068	1.52316	0.000313547
	BGIBMGA001268	16.4836	42.6458	1.37138	0.000313547
	BGIBMGA001287	100.464	202.709	1.01274	0.0444411
	BGIBMGA001288	55.1501	140.694	1.35112	0.000313547
	BGIBMGA001299	0.408529	10.1249	4.63132	0.0103426
	BGIBMGA001321	34.4302	73.3275	1.09068	0.00572801
	BGIBMGA001331	29.0764	58.4224	1.00667	0.00635057
	BGIBMGA001336	42.4609	94.14	1.14867	0.000313547
	BGIBMGA001344	16.6702	56.1815	1.75282	0.000313547
	BGIBMGA001350	58.8082	198.075	1.75196	0.000313547
	BGIBMGA001356	3.63741	25.7749	2.82498	0.0250753
	BGIBMGA001357	2.56956	7.77287	1.59692	0.0292298
	BGIBMGA001365	2.02955	7.88203	1.95741	0.000313547
	BGIBMGA001377	0.696894	10.4621	3.90809	0.002514
	BGIBMGA001382	30.3685	91.9011	1.59751	0.00149985
	BGIBMGA001405	1.69817	6.2744	1.88549	0.0159712
	BGIBMGA001423	13.7287	28.7757	1.06765	0.000313547
	BGIBMGA001441	0	4.37384	+	0.000313547
	BGIBMGA001447	13.7707	28.2231	1.03527	0.00697534
	BGIBMGA001468	21.7652	46.2408	1.08714	0.00212659
	BGIBMGA001488	3.12565	10.249	1.71325	0.015306
	BGIBMGA001516	159.076	4484.43	4.81714	0.0371197
	BGIBMGA001562	0	6.94206	+	0.0436958
	BGIBMGA001564	0.317334	2.7265	3.10297	0.00729835
	BGIBMGA001588	81.5294	333.19	2.03095	0.000313547
	BGIBMGA001589	66.3392	208.995	1.65554	0.000313547
	BGIBMGA001594	18.2744	58.0177	1.66667	0.000313547
	BGIBMGA001596	1.7058	73.7427	5.43398	0.00232511
	BGIBMGA001622	4.74858	51.9845	3.45252	0.000313547
	BGIBMGA001653	3.45091	19.9617	2.53218	0.000313547
	BGIBMGA001664	1.00556	10.0753	3.32476	0.000313547
	BGIBMGA001674	37.9145	86.6826	1.19299	0.0170914
	BGIBMGA001694	128.538	284.608	1.14678	0.000313547
	BGIBMGA001709	87.4442	189.883	1.11868	0.000313547
	BGIBMGA001710	85.3848	185.251	1.11743	0.000313547
	BGIBMGA001739	41.4659	248.492	2.5832	0.000313547
	BGIBMGA001745	0.43556	20.1221	5.52977	0.0457499
	BGIBMGA001754	24.2573	52.2191	1.10616	0.000313547
	BGIBMGA001758	27.2596	56.8911	1.06144	0.0242067
	BGIBMGA001768	59.3312	147.816	1.31693	0.017326
	BGIBMGA001778	5.15371	13.0679	1.34235	0.0452622
	BGIBMGA001789	28.0224	59.0695	1.07583	0.000313547
	BGIBMGA001796	98.3099	331.935	1.75549	0.000313547
	BGIBMGA001814	24.7432	108.47	2.13219	0.000313547
	BGIBMGA001816	0	1.38127	+	0.000313547
	BGIBMGA001826	0	5.08078	+	0.0246755
	BGIBMGA001847	18.9704	47.782	1.33272	0.000313547
	BGIBMGA001851	29.9364	62.0409	1.05132	0.000313547
	BGIBMGA001868	34.5643	81.1879	1.23198	0.00106194
	BGIBMGA001901	0	1689.11	+	0.000313547
	BGIBMGA001906	5.75997	14.645	1.34628	0.00522669
	BGIBMGA001927	39.5573	86.9615	1.13643	0.000313547
	BGIBMGA002008	36.4885	92.2948	1.33881	0.000313547
	BGIBMGA002009	22.2599	56.5478	1.34502	0.00604797
	BGIBMGA002012	63.8921	146.119	1.19343	0.000313547
	BGIBMGA002019	11.4634	23.2042	1.01736	0.0126847
	BGIBMGA002020	20.4659	46.6182	1.18767	0.000313547
	BGIBMGA002026	12.7094	29.8281	1.23078	0.0470296
	BGIBMGA002027	47.1517	160.73	1.76926	0.000313547
	BGIBMGA002032	1.61877	8.66924	2.42101	0.00192151
	BGIBMGA002069	27.1439	64.8502	1.25648	0.000313547
	BGIBMGA002071	0	3.54306	+	0.000313547
	BGIBMGA002077	141.178	486.04	1.78356	0.000313547
	BGIBMGA002090	29.6139	74.1036	1.32327	0.000580947
	BGIBMGA002095	31.7495	99.8308	1.65275	0.0270434
	BGIBMGA002097	7.91641	20.2494	1.35496	0.000313547
	BGIBMGA002098	16.0098	32.9547	1.04152	0.0110033
	BGIBMGA002106	19.9199	122.624	2.62196	0.0091088
	BGIBMGA002107	23.5797	51.5939	1.12966	0.000313547
	BGIBMGA002111	0	3.55012	+	0.000313547
	BGIBMGA002146	131.082	262.378	1.00118	0.0449771
	BGIBMGA002183	8.14986	19.4329	1.25365	0.0239472
	BGIBMGA002187	392.437	788.107	1.00593	0.00106194
	BGIBMGA002213	11.2637	38.7767	1.78351	0.000313547
	BGIBMGA002217	152.746	401.087	1.39277	0.000313547
	BGIBMGA002218	229.007	627.553	1.45435	0.0420232
	BGIBMGA002235	8.26287	19.897	1.26783	0.000827519
	BGIBMGA002237	83.3687	177.571	1.09082	0.000313547
	BGIBMGA002300	27.3839	61.5036	1.16734	0.000313547
	BGIBMGA002316	2.89254	24.5794	3.08704	0.000313547
	BGIBMGA002321	11.0418	23.2895	1.07671	0.00106194
	BGIBMGA002323	0	559.585	+	0.002514
	BGIBMGA002352	109.72	260.145	1.24549	0.000313547
	BGIBMGA002399	48.0641	190.041	1.98328	0.00149985
	BGIBMGA002400	87.6072	247.092	1.49593	0.000313547
	BGIBMGA002409	21.5764	63.9439	1.56735	0.000313547
	BGIBMGA002410	82.3765	318.237	1.9498	0.000313547
	BGIBMGA002427	11.3871	25.8027	1.18012	0.000313547
	BGIBMGA002491	43.7552	88.4096	1.01475	0.000313547
	BGIBMGA002507	35.5901	81.6742	1.19841	0.000313547
	BGIBMGA002543	57.1615	198.452	1.79567	0.00697534
	BGIBMGA002556	1.52032	17.532	3.52754	0.000313547
	BGIBMGA002558	4.87734	88.1235	4.17536	0.000313547
	BGIBMGA002590	15.1539	33.2287	1.13274	0.00682218
	BGIBMGA002591	10.2773	24.205	1.23584	0.000313547
	BGIBMGA002596	123.963	260.067	1.06897	0.00171283
	BGIBMGA002602	1.28431	24.0074	4.22441	0.00806508
	BGIBMGA002612	0.883573	13.4593	3.92911	0.0103426
	BGIBMGA002658	33.1269	76.4468	1.20645	0.000313547
	BGIBMGA002667	0	13.1174	+	0.000313547
	BGIBMGA002672	5.51773	18.6151	1.75433	0.0271461
	BGIBMGA002673	22.8263	48.961	1.10093	0.00106194
	BGIBMGA002721	37.8569	173.581	2.19698	0.000313547
	BGIBMGA002757	7.56506	16.242	1.1023	0.003461
	BGIBMGA002759	111.419	404.765	1.86108	0.000313547
	BGIBMGA002760	63.5319	473.151	2.89675	0.000313547
	BGIBMGA002762	46.7417	126.491	1.43626	0.000313547
	BGIBMGA002776	11.5061	24.271	1.07683	0.003461
	BGIBMGA002780	22.6481	61.2209	1.43463	0.000313547
	BGIBMGA002781	36.1723	81.3174	1.16868	0.000313547
	BGIBMGA002809	24.6194	117.082	2.24965	0.000313547
	BGIBMGA002836	8.48037	17.9738	1.08369	0.000313547
	BGIBMGA002849	0.246383	1.57794	2.67907	0.015306
	BGIBMGA002855	97.4278	222.515	1.19149	0.000313547
	BGIBMGA002856	83.7434	197.281	1.2362	0.000313547
	BGIBMGA002857	24.5522	49.2079	1.00304	0.00363104
	BGIBMGA002864	8.73443	49.4436	2.501	0.000827519
	BGIBMGA002884	45.79	102.998	1.16951	0.0182991
	BGIBMGA002888	3.88405	12.7976	1.72024	0.000580947
	BGIBMGA002893	13.6583	89.9291	2.71901	0.000313547
	BGIBMGA002897	11.3704	26.4749	1.21935	0.000313547
	BGIBMGA002921	8.86938	19.3967	1.12891	0.000580947
	BGIBMGA002937	8.24613	37.7461	2.19454	0.000313547
	BGIBMGA002968	15.2043	50.824	1.74103	0.00327811
	BGIBMGA002969	26.9238	70.4689	1.38811	0.000313547
	BGIBMGA002970	2.13883	5.57449	1.38201	0.029058
	BGIBMGA002977	9.55828	20.6925	1.11428	0.00868263
	BGIBMGA002983	10.3597	31.4724	1.6031	0.000313547
	BGIBMGA003011	56.8864	138.851	1.28739	0.000313547
	BGIBMGA003041	13.1737	28.9408	1.13544	0.000313547
	BGIBMGA003042	45.0788	118.16	1.39023	0.000313547
	BGIBMGA003046	12.044	51.1453	2.08629	0.000313547
	BGIBMGA003051	42.0905	89.0711	1.08146	0.0258771
	BGIBMGA003068	40.1117	83.3358	1.05491	0.00381423
	BGIBMGA003082	19.987	58.1586	1.54093	0.00327811
	BGIBMGA003091	15.47	31.1394	1.00926	0.0490178
	BGIBMGA003100	5.92884	17.6494	1.5738	0.00327811
	BGIBMGA003115	125.857	412.453	1.71244	0.000313547
	BGIBMGA003116	75.872	159.573	1.07258	0.000313547
	BGIBMGA003119	43.1483	115.068	1.41511	0.000313547
	BGIBMGA003120	43.6658	106.842	1.2909	0.000827519
	BGIBMGA003161	134.905	320.449	1.24815	0.000313547
	BGIBMGA003164	0.255485	5.19993	4.34718	0.000827519
	BGIBMGA003173	8.53131	30.585	1.84199	0.0172089
	BGIBMGA003194	5.35714	15.3878	1.52225	0.00309544
	BGIBMGA003208	9.10841	23.2406	1.35138	0.00897111
	BGIBMGA003209	14.4095	29.2055	1.01922	0.0172089
	BGIBMGA003217	0.464518	3.24368	2.80382	0.0149391
	BGIBMGA003233	11.68	41.2558	1.82055	0.000313547
	BGIBMGA003243	94.8851	244.24	1.36405	0.000313547
	BGIBMGA003263	4.51253	11.361	1.33207	0.000313547
	BGIBMGA003282	0	142.356	+	0.000313547
	BGIBMGA003289	7.30997	16.4946	1.17405	0.014434
	BGIBMGA003301	690.964	1802.17	1.38306	0.000313547
	BGIBMGA003330	175.806	823.594	2.22795	0.000313547
	BGIBMGA003356	240.348	521.594	1.1178	0.0103426
	BGIBMGA003388	23.7024	75.2392	1.66645	0.000313547
	BGIBMGA003399	47.6807	141.638	1.57073	0.000313547
	BGIBMGA003401	100.233	237.168	1.24255	0.000313547
	BGIBMGA003403	30.8471	65.8344	1.09371	0.000313547
	BGIBMGA003430	0	13.1378	+	0.0293271
	BGIBMGA003446	34.494	69.5559	1.01183	0.000313547
	BGIBMGA003470	21.4074	56.1908	1.39222	0.000313547
[truncated: 887 more rows]
